# Supplementary material for: Narrowband room temperature phosphorescence of closed-loop molecules through the multiple resonance effect
Source: Nat Commun. 2024 May 28;15:4520. doi: 10.1038/s41467-024-48856-3 (PMC11133472; doi:10.1038/s41467-024-48856-3)
Supplement: Supplementary file 4 — Source Data [file 41467_2024_48856_MOESM4_ESM.xlsx]

## Sheet: Fig. 1a
		Wavelength (nm)	Sample number
		50	5
		60	23
		70	118
		80	125
		90	73
		100	137
		110	45
		120	78
		130	15
		140	10
		150	18
		160	1
		170	4
		180	4
		190	1
		200	4

## Sheet: Fig 2a
		1:1050					1:1000					1:500					1:100
		Steady-state photoluminescence		Delay 8.0 ms			Steady-state photoluminescence		Delay 8.0 ms			Steady-state photoluminescence		Delay 8.0 ms			Steady-state photoluminescence		Delay 8.0 ms
		Wavelength (nm)	Normalized intensity (a.u.)	Wavelength (nm)	Normalized intensity (a.u.)		Wavelength (nm)	Normalized intensity (a.u.)	Wavelength (nm)	Normalized intensity (a.u.)		Wavelength (nm)	Normalized intensity (a.u.)	Wavelength (nm)	Normalized intensity (a.u.)		Wavelength (nm)	Normalized intensity (a.u.)	Wavelength (nm)	Normalized intensity (a.u.)
		400	0.00193	400	0.00364		400	0.000124682	400	0.000241805		400	0.000130839	400	0.000200325		400	0.000412149	400	7.22348e-05
		400.2	0.00261	400.2	0.0036		400.2	0.000138097	400.2	0.000183717		400.2	0.000145272	400.2	0.000297357		400.2	0.000389565	400.2	2.40783e-05
		400.4	0.00244	400.4	0.00336		400.4	0.000117806	400.4	0.00012563		400.4	0.000159705	400.4	0.000250406		400.4	0.000377467	400.4	4.57487e-05
		400.6	0.00224	400.6	0.00328		400.6	0.000120511	400.6	9.72622e-05		400.6	0.00016849	400.6	0.000200325		400.6	0.000372628	400.6	0.000101129
		400.8	0.00214	400.8	0.00334		400.8	8.81569e-05	400.8	8.51044e-05		400.8	0.000191081	400.8	0.000241016		400.8	0.00040247	400.8	0.00011076
		401	0.00207	401	0.00341		401	0.000118144	401	5.80871e-05		401	0.000247872	401	0.000266057		401	0.000464575	401	0.00011076
		401.2	0.00196	401.2	0.00366		401.2	0.000116791	401.2	4.05259e-05		401.2	0.000234694	401.2	0.000190935		401.2	0.000579106	401.2	0.000185403
		401.4	0.00169	401.4	0.00332		401.4	0.000106758	401.4	0.000124279		401.4	0.00021681	401.4	0.000150244		401.4	0.000504903	401.4	0.000272085
		401.6	0.00155	401.6	0.00332		401.6	0.00010518	401.6	0.000118876		401.6	0.000225281	401.6	0.000118943		401.6	0.000465382	401.6	0.00025523
		401.8	0.00182	401.8	0.00346		401.8	0.000144072	401.8	7.29467e-05		401.8	0.000205828	401.8	0.000100162		401.8	0.000367789	401.8	0.000173364
		402	0.00189	402	0.00334		402	0.000122879	402	0.000194524		402	0.00016598	402	6.26015e-05		402	0.000344398	402	0.000202258
		402.2	0.00215	402.2	0.0032		402.2	0.000145876	402.2	0.000182367		402.2	0.000149978	402.2	5.94715e-05		402.2	0.000336333	402.2	0.000233559
		402.4	0.00216	402.4	0.00348		402.4	0.000139112	402.4	0.000190472		402.4	0.000182296	402.4	4.38211e-05		402.4	0.000363756	402.4	0.000187811
		402.6	0.0021	402.6	0.00323		402.6	0.000112507	402.6	0.000189121		402.6	0.000169432	402.6	0.000112683		402.6	0.000492804	402.6	0.000127615
		402.8	0.00201	402.8	0.00328		402.8	0.000109802	402.8	0.000213437		402.8	0.000144958	402.8	0.000112683		402.8	0.000429087	402.8	0.000132431
		403	0.00181	403	0.0031		403	0.000126035	403	0.000243156		403	0.000101659	403	0.000131463		403	0.000392792	403	0.000127615
		403.2	0.00199	403.2	0.00326		403.2	0.000120624	403.2	0.000226945		403.2	9.78939e-05	403.2	0.000100162		403.2	0.000365369	403.2	0.000175771
		403.4	0.00216	403.4	0.00322		403.4	0.000116115	403.4	0.000194524		403.4	5.36534e-05	403.4	9.39023e-05		403.4	0.000492804	403.4	0.000231152
		403.6	0.00215	403.6	0.00311		403.6	0.000157375	403.6	0.000178314		403.6	3.169e-05	403.6	0.000137723		403.6	0.000455703	403.6	0.00016614
		403.8	0.00207	403.8	0.00332		403.8	0.000139901	403.8	0.000212086		403.8	5.30258e-05	403.8	0.000137723		403.8	0.000357303	403.8	0.000195034
		404	0.0023	404	0.00341		404	0.000155346	404	0.000222893		404	4.51818e-05	404	0.000143984		404	0.000312943	404	0.000125207
		404.2	0.00238	404.2	0.00327		404.2	0.000125133	404.2	0.000236401		404.2	4.89469e-05	404.2	0.000250406		404.2	0.000312136	404.2	0.000175771
		404.4	0.00227	404.4	0.00308		404.4	0.000113747	404.4	0.000216138		404.4	0.00011421	404.4	0.000219105		404.4	0.000412956	404.4	0.000158917
		404.6	0.00219	404.6	0.00317		404.6	0.000117806	404.6	0.000259366		404.6	0.000112013	404.6	0.000178414		404.6	0.00049845	404.6	0.000154101
		404.8	0.00231	404.8	0.00324		404.8	0.000104954	404.8	0.000236401		404.8	0.000133663	404.8	0.000147114		404.8	0.000461349	404.8	5.53801e-05
		405	0.00227	405	0.00323		405	0.000128177	405	0.000141841		405	0.000112954	405	0.000165894		405	0.000390372	405	0.000127615
		405.2	0.0024	405.2	0.0033		405.2	0.000128177	405.2	0.000151297		405.2	0.000171314	405.2	0.000228496		405.2	0.00036053	405.2	0.000219112
		405.4	0.00242	405.4	0.004		405.4	0.000128064	405.4	0.000139139		405.4	0.000146841	405.4	0.000197195		405.4	0.000369402	405.4	0.000195034
		405.6	0.00217	405.6	0.00353		405.6	0.000139563	405.6	0.000114823		405.6	0.000125505	405.6	0.000106423		405.6	0.000293586	405.6	0.000154101
		405.8	0.0022	405.8	0.00388		405.8	0.000183416	405.8	9.45605e-05		405.8	0.000112954	405.8	0.000147114		405.8	0.000271809	405.8	0.000117984
		406	0.00259	406	0.00369		406	0.000231891	406	0.000124279		406	0.00011421	406	0.000103293		406	0.000375854	406	0.000134838
		406.2	0.00277	406.2	0.00403		406.2	0.000233807	406.2	0.00012563		406.2	7.46755e-05	406.2	9.70324e-05		406.2	0.000539584	406.2	5.77879e-05
		406.4	0.00288	406.4	0.00378		406.4	0.000212388	406.4	0.000118876		406.4	0.000140252	406.4	0.000181544		406.4	0.000439572	406.4	6.9827e-05
		406.6	0.00276	406.6	0.00365		406.6	0.00019638	406.6	0.000129683		406.6	0.000144331	406.6	0.000187805		406.6	0.000367789	406.6	4.81566e-05
		406.8	0.00263	406.8	0.00376		406.8	0.000170339	406.8	0.000135086		406.8	0.000144331	406.8	0.000162764		406.8	0.000375854	406.8	9.63131e-05
		407	0.00266	407	0.00356		407	0.000144523	407	0.000153998		407	0.000113582	407	0.000122073		407	0.000290359	407	0.000132431
		407.2	0.00234	407.2	0.00337		407.2	0.000163688	407.2	0.000164805		407.2	0.000116092	407.2	0.000137723		407.2	0.000292779	407.2	9.39053e-05
		407.4	0.00275	407.4	0.00336		407.4	0.000171804	407.4	0.000145893		407.4	9.19324e-05	407.4	0.000125203		407.4	0.000233094	407.4	9.14975e-05
		407.6	0.00299	407.6	0.00322		407.6	0.000128515	407.6	0.000143192		407.6	9.3815e-05	407.6	0.000112683		407.6	0.000312943	407.6	0.000105944
		407.8	0.00276	407.8	0.00311		407.8	0.000113296	407.8	0.000141841		407.8	0.00011672	407.8	8.1382e-05		407.8	0.000243579	407.8	0.000122799
		408	0.00242	408	0.00334		408	0.000108336	408	0.000120227		408	9.06773e-05	408	0.000143984		408	0.000235514	408	0.000134838
		408.2	0.00213	408.2	0.00354		408.2	9.49208e-05	408.2	6.75432e-05		408.2	6.93415e-05	408.2	0.000131463		408.2	0.000324235	408.2	0.000137246
		408.4	0.00183	408.4	0.00357		408.4	9.81901e-05	408.4	8.64553e-05		408.4	5.11433e-05	408.4	0.000122073		408.4	0.000272615	408.4	0.000192626
		408.6	0.00168	408.6	0.00351		408.6	0.000159178	408.6	0.000212086		408.6	7.05965e-05	408.6	0.000100162		408.6	0.000324235	408.6	0.000243191
		408.8	0.002	408.8	0.00355		408.8	0.000147003	408.8	0.000121578		408.8	6.68314e-05	408.8	0.000203455		408.8	0.00026455	408.8	0.000216705
		409	0.00213	409	0.00383		409	0.000187023	409	0.00014049		409	6.58901e-05	409	0.000225366		409	0.000200832	409	0.000235967
		409.2	0.00245	409.2	0.00356		409.2	0.00017451	409.2	0.000120227		409.2	6.2125e-05	409.2	0.000156504		409.2	0.00026213	409.2	0.000151693
		409.4	0.00253	409.4	0.00344		409.4	0.000130206	409.4	0.000116174		409.4	3.10625e-05	409.4	0.000131463		409.4	0.000316169	409.4	0.000142062
		409.6	0.00246	409.6	0.00329		409.6	0.000113522	409.6	7.69992e-05		409.6	6.96553e-05	409.6	0.000118943		409.6	0.000457316	409.6	0.000122799
		409.8	0.0024	409.8	0.0029		409.8	0.000128515	409.8	9.59113e-05		409.8	5.36534e-05	409.8	0.000153374		409.8	0.000517807	409.8	9.8721e-05
		410	0.0021	410	0.00299		410	0.000163237	410	0.000197226		410	6.49488e-05	410	0.000156504		410	0.000450057	410	9.8721e-05
		410.2	0.00198	410.2	0.0032		410.2	0.000180372	410.2	0.000120227		410.2	4.45543e-05	410.2	0.000103293		410.2	0.00042586	410.2	9.8721e-05
		410.4	0.00244	410.4	0.00295		410.4	0.000181387	410.4	0.000108069		410.4	5.8046e-05	410.4	0.000112683		410.4	0.000391985	410.4	8.90896e-05
		410.6	0.00219	410.6	0.00286		410.6	0.000164702	410.6	6.88941e-05		410.6	5.42809e-05	410.6	0.000153374		410.6	0.000394405	410.6	0.000134838
		410.8	0.0025	410.8	0.00281		410.8	0.000165266	410.8	9.18587e-05		410.8	0.000115465	410.8	0.000172154		410.8	0.000463768	410.8	0.000105944
		411	0.00257	411	0.00258		411	0.000146327	411	0.000128332		411	0.000150606	411	0.000147114		411	0.000452477	411	5.77879e-05
		411.2	0.00226	411.2	0.00277		411.2	0.000123555	411.2	0.000117525		411.2	0.000141507	411.2	0.000172154		411.2	0.00040731	411.2	1.4447e-05
		411.4	0.00238	411.4	0.00307		411.4	0.000140465	411.4	7.56484e-05		411.4	0.00011923	411.4	0.000115813		411.4	0.000542004	411.4	0
		411.6	0.0023	411.6	0.00342		411.6	0.000144636	411.6	7.02449e-05		411.6	8.72259e-05	411.6	8.1382e-05		411.6	0.000424247	411.6	7.22348e-06
		411.8	0.00249	411.8	0.00409		411.8	0.000145876	411.8	6.61923e-05		411.8	0.00012927	411.8	0.000231626		411.8	0.000358916	411.8	0.000103537
		412	0.00229	412	0.00363		412	0.000153655	412	8.37536e-05		412	0.000119857	412	0.000209715		412	0.000372628	412	8.90896e-05
		412.2	0.00242	412.2	0.00335		412.2	0.000198973	412.2	9.05079e-05		412.2	9.88352e-05	412.2	0.000172154		412.2	0.000376661	412.2	0.00011076
		412.4	0.0022	412.4	0.00319		412.4	0.000217123	412.4	0.000131034		412.4	7.5303e-05	412.4	0.000225366		412.4	0.000341172	412.4	0.000182995
		412.6	0.00224	412.6	0.00307		412.6	0.000228058	412.6	0.000131034		412.6	0.000138997	412.6	0.000165894		412.6	0.000386339	412.6	0.000105944
		412.8	0.00203	412.8	0.00356		412.8	0.000204046	412.8	8.24027e-05		412.8	0.000149351	412.8	0.000122073		412.8	0.000338753	412.8	9.8721e-05
		413	0.00266	413	0.00349		413	0.000199086	413	0.000112122		413	0.000175079	413	0.000109553		413	0.000368595	413	0.000161324
		413.2	0.00257	413.2	0.0037		413.2	0.000226705	413.2	0.00012563		413.2	0.000161588	413.2	0.000147114		413.2	0.00033472	413.2	0.000175771
		413.4	0.0026	413.4	0.00332		413.4	0.000217236	413.4	7.02449e-05		413.4	0.000138369	413.4	0.000194065		413.4	0.000296812	413.4	0.000170956
		413.6	0.00235	413.6	0.00318		413.6	0.000211148	413.6	9.32096e-05		413.6	0.000126132	413.6	0.000253536		413.6	0.000270196	413.6	0.000178179
		413.8	0.00263	413.8	0.00333		413.8	0.000229185	413.8	0.000141841		413.8	8.25195e-05	413.8	0.000200325		413.8	0.000312136	413.8	0.000120391
		414	0.00282	414	0.00307		414	0.00021329	414	0.000181016		414	0.000101345	414	0.000287967		414	0.000270196	414	8.66818e-05
		414.2	0.00275	414.2	0.00318		414.2	0.000238204	414.2	0.000139139		414.2	7.05965e-05	414.2	0.000231626		414.2	0.000300038	414.2	0.000154101
		414.4	0.00305	414.4	0.00289		414.4	0.000233582	414.4	0.000152648		414.4	4.86332e-05	414.4	0.000156504		414.4	0.000362949	414.4	0.000163732
		414.6	0.00285	414.6	0.00297		414.6	0.000248914	414.6	0.000174261		414.6	7.21654e-05	414.6	0.000206585		414.6	0.00040489	414.6	0.000211889
		414.8	0.00308	414.8	0.00322		414.8	0.000243615	414.8	0.000216138		414.8	7.87544e-05	414.8	0.000103293		414.8	0.000439572	414.8	0.000262453
		415	0.00313	415	0.00308		415	0.000268191	415	0.000220191		415	6.62039e-05	415	0.000159634		415	0.000432313	415	0.00033228
		415.2	0.00335	415.2	0.00357		415.2	0.000269769	415.2	0.000226945		415.2	4.95745e-05	415.2	8.76421e-05		415.2	0.000393598	415.2	0.000322649
		415.4	0.0034	415.4	0.00349		415.4	0.000224789	415.4	0.000267471		415.4	1.34918e-05	415.4	0.000143984		415.4	0.000283907	415.4	0.00031061
		415.6	0.00349	415.6	0.00344		415.6	0.000231102	415.6	0.000241805		415.6	0	415.6	0.000134593		415.6	0.00032988	415.6	0.000267269
		415.8	0.00313	415.8	0.00376		415.8	0.000218814	415.8	0.000172911		415.8	3.7024e-05	415.8	0.000137723		415.8	0.000341172	415.8	0.000195034
		416	0.00309	416	0.00372		416	0.000197508	416	0.00014049		416	1.94533e-05	416	0.000278577		416	0.000676699	416	0.00022152
		416.2	0.00348	416.2	0.00362		416.2	0.000179019	416.2	0.00012563		416.2	4.3613e-05	416.2	0.000219105		416.2	0.000758967	416.2	0.000173364
		416.4	0.0032	416.4	0.00335		416.4	0.00018894	416.4	0.000182367		416.4	5.86736e-05	416.4	0.000181544		416.4	0.0007138	416.4	0.000103537
		416.6	0.00299	416.6	0.00333		416.6	0.000207879	416.6	0.000136437		416.6	7.49892e-05	416.6	8.1382e-05		416.6	0.000693636	416.6	0.00014447
		416.8	0.00304	416.8	0.00311		416.8	0.000208893	416.8	0.000113473		416.8	4.76919e-05	416.8	7.82519e-05		416.8	0.00066702	416.8	0.000192626
		417	0.00319	417	0.00305		417	0.000238768	417	0.000101315		417	5.55359e-05	417	0.000115813		417	0.000630725	417	0.00014447
		417.2	0.0035	417.2	0.00332		417.2	0.000215996	417.2	0.000133736		417.2	8.1892e-05	417.2	8.45121e-05		417.2	0.000611368	417.2	9.63131e-05
		417.4	0.00331	417.4	0.00304		417.4	0.000193111	417.4	0.000162104		417.4	0.000123936	417.4	0.000147114		417.4	0.000541198	417.4	0.00022152
		417.6	0.00311	417.6	0.00335		417.6	0.000177441	417.6	0.000159402		417.6	0.000129898	417.6	0.000169024		417.6	0.000512162	417.6	0.000223928
		417.8	0.00279	417.8	0.00343		417.8	0.000143621	417.8	9.86131e-05		417.8	0.000100718	417.8	0.000103293		417.8	0.000583138	417.8	0.000204665
		418	0.00256	418	0.00347		418	0.000143621	418	0.000167507		418	9.13049e-05	418	0.000100162		418	0.000511355	418	0.000139654
		418.2	0.00249	418.2	0.0032		418.2	0.000145087	418.2	0.000179665		418.2	0.000111072	418.2	0.000194065		418.2	0.000505709	418.2	0.000209481
		418.4	0.00261	418.4	0.00293		418.4	0.000150273	418.4	0.000185068		418.4	0.000140252	418.4	0.000203455		418.4	0.000505709	418.4	0.000207073
		418.6	0.00247	418.6	0.00287		418.6	0.000140014	418.6	0.00017156		418.6	0.000141821	418.6	0.000231626		418.6	0.000548457	418.6	0.000158917
		418.8	0.0027	418.8	0.00359		418.8	0.000140239	418.8	0.000153998		418.8	0.000170373	418.8	0.000272317		418.8	0.000539584	418.8	0.000207073
		419	0.0029	419	0.00343		419	0.000136294	419	0.000185068		419	0.000168177	419	0.000219105		419	0.000595237	419	0.000248006
		419.2	0.00295	419.2	0.00354		419.2	0.000153542	419.2	0.000210735		419.2	0.000145586	419.2	0.000222235		419.2	0.000635564	419.2	0.000187811
		419.4	0.00273	419.4	0.00376		419.4	0.000156811	419.4	0.000128332		419.4	0.000141821	419.4	0.000194065		419.4	0.000679925	419.4	0.000156509
		419.6	0.00291	419.6	0.00355		419.6	0.000141479	419.6	0.000113473		419.6	0.000159705	419.6	0.000125203		419.6	0.000635564	419.6	0.000139654
		419.8	0.00296	419.8	0.00317		419.8	0.000129304	419.8	0.000139139		419.8	0.000132721	419.8	0.000197195		419.8	0.000504096	419.8	9.14975e-05
		420	0.00282	420	0.00359		420	0.000177667	420	7.02449e-05		420	9.60113e-05	420	0.000165894		420	0.000519421	420	7.94583e-05
		420.2	0.00265	420.2	0.00336		420.2	0.000173608	420.2	7.56484e-05		420.2	0.000105738	420.2	7.19918e-05		420.2	0.000581525	420.2	0.000115576
		420.4	0.00329	420.4	0.0034		420.4	0.000178117	420.4	0.000141841		420.4	8.81672e-05	420.4	0.000156504		420.4	0.00045409	420.4	7.94583e-05
		420.6	0.00286	420.6	0.00382		420.6	0.000197282	420.6	9.32096e-05		420.6	0.000101973	420.6	0.000100162		420.6	0.000445218	420.6	7.46427e-05
		420.8	0.0032	420.8	0.00374		420.8	0.000227043	420.8	0.000114823		420.8	9.69526e-05	420.8	0.000237886		420.8	0.000497644	420.8	6.26035e-05
		421	0.00304	421	0.00375		421	0.000236964	421	0.000104017		421	8.22057e-05	421	0.000153374		421	0.000397631	421	4.09331e-05
		421.2	0.00293	421.2	0.00374		421.2	0.000242713	421.2	0.000114823		421.2	5.83598e-05	421.2	0.000134593		421.2	0.000403277	421.2	0.000130023
		421.4	0.00257	421.4	0.00368		421.4	0.000234822	421.4	0.000114823		421.4	5.33396e-05	421.4	0.000181544		421.4	0.000382306	421.4	0.000190218
		421.6	0.00247	421.6	0.00365		421.6	0.000251845	421.6	0.000113473		421.6	3.7024e-05	421.6	0.000131463		421.6	0.00028794	421.6	0.000156509
		421.8	0.00225	421.8	0.00341		421.8	0.000245419	421.8	0.000112122		421.8	1.69432e-05	421.8	0.000122073		421.8	0.000295199	421.8	0.000156509
		422	0.00207	422	0.00357		422	0.000255001	422	0.000105367		422	3.98478e-05	422	0.000140853		422	0.000391179	422	0.000170956
		422.2	0.0019	422.2	0.0034		422.2	0.000251394	422.2	0.000121578		422.2	3.73377e-05	422.2	0.000103293		422.2	0.000400051	422.2	0.000151693
		422.4	0.0017	422.4	0.00363		422.4	0.000292767	422.4	0.000148595		422.4	4.83194e-05	422.4	0.000162764		422.4	0.000560555	422.4	0.000195034
		422.6	0.00204	422.6	0.00337		422.6	0.000272249	422.6	0.000126981		422.6	3.10625e-05	422.6	0.000225366		422.6	0.000710574	422.6	0.000139654
		422.8	0.00201	422.8	0.00362		422.8	0.000256692	422.8	0.000155349		422.8	5.74185e-05	422.8	0.000187805		422.8	0.00068799	422.8	0.000192626
		423	0.00248	423	0.00375		423	0.000251281	423	0.000195875		423	0.000102287	423	0.000209715		423	0.000771065	423	0.000238375
		423.2	0.00252	423.2	0.00399		423.2	0.000220392	423.2	0.000183717		423.2	9.47562e-05	423.2	0.000172154		423.2	0.00064121	423.2	0.000291347
		423.4	0.00239	423.4	0.0037		423.4	0.00021577	423.4	0.000193174		423.4	0.000113268	423.4	0.000165894		423.4	0.00059201	423.4	0.000216705
		423.6	0.00247	423.6	0.00404		423.6	0.00024711	423.6	0.000182367		423.6	6.93415e-05	423.6	0.000128333		423.6	0.000556522	423.6	0.000175771
		423.8	0.0033	423.8	0.00408		423.8	0.000232004	423.8	0.000197226		423.8	8.47158e-05	423.8	0.000162764		423.8	0.000599269	423.8	0.000195034
		424	0.00332	424	0.00352		424	0.00020957	424	0.000160753		424	6.9969e-05	424	0.000118943		424	0.000575073	424	0.000216705
		424.2	0.0032	424.2	0.00339		424.2	0.000207879	424.2	0.00018777		424.2	9.3815e-05	424.2	5.32113e-05		424.2	0.000608948	424.2	0.000175771
		424.4	0.00299	424.4	0.00312		424.4	0.000199988	424.4	0.00018777		424.4	0.00010511	424.4	8.1382e-05		424.4	0.000552489	424.4	0.000197442
		424.6	0.00289	424.6	0.00285		424.6	0.00017327	424.6	0.000131034		424.6	0.000120171	424.6	0.000272317		424.6	0.000442798	424.6	0.000238375
		424.8	0.00295	424.8	0.00305		424.8	0.00019266	424.8	0.000210735		424.8	0.00018512	424.8	0.000194065		424.8	0.000588784	424.8	0.000322649
		425	0.00305	425	0.00293		425	0.000146327	425	0.000276927		425	0.000162215	425	0.000203455		425	0.000651695	425	0.000361174
		425.2	0.00326	425.2	0.00286		425.2	0.000155909	425.2	0.000314751		425.2	0.000121426	425.2	0.000203455		425.2	0.000575879	425.2	0.000272085
		425.4	0.00332	425.4	0.00266		425.4	0.00019142	425.4	0.000310699		425.4	0.000156567	425.4	0.000309878		425.4	0.000622659	425.4	0.000325057
		425.6	0.0031	425.6	0.0032		425.6	0.000155571	425.6	0.000216138		425.6	0.000167863	425.6	0.000291097		425.6	0.000611368	425.6	0.000313018
		425.8	0.00326	425.8	0.00279		425.8	0.000141254	425.8	0.000209384		425.8	0.000189826	425.8	0.000350569		425.8	0.000665407	425.8	0.000361174
		426	0.00305	426	0.00329		426	0.000152753	426	0.000220191		426	0.000198612	426	0.000253536		426	0.000554102	426	0.000329872
		426.2	0.00316	426.2	0.00344		426.2	0.000202017	426.2	0.000258015		426.2	0.000204573	426.2	0.000203455		426.2	0.000603302	426.2	0.000320241
		426.4	0.00316	426.4	0.0032		426.4	0.000241248	426.4	0.000241805		426.4	0.000198925	426.4	0.000159634		426.4	0.000657341	426.4	0.000406923
		426.6	0.00262	426.6	0.00346		426.6	0.000217236	426.6	0.000226945		426.6	0.000187002	426.6	0.000272317		426.6	0.000648469	426.6	0.000344319
		426.8	0.00249	426.8	0.00392		426.8	0.00025827	426.8	0.000145893		426.8	0.000200494	426.8	0.000228496		426.8	0.000536358	426.8	0.000375621
		427	0.00234	427	0.00379		427	0.000323655	427	0.000199928		427	0.000156254	427	0.000190935		427	0.000657341	427	0.000433409
		427.2	0.00257	427.2	0.00364		427.2	0.00033583	427.2	0.000228296		427.2	0.0001368	427.2	0.000269187		427.2	0.000750095	427.2	0.0003997
		427.4	0.00233	427.4	0.00387		427.4	0.000343496	427.4	0.000379593		427.4	0.000139311	427.4	0.000322398		427.4	0.000724285	427.4	0.0003997
		427.6	0.00233	427.6	0.00387		427.6	0.000374385	427.6	0.000287734		427.6	0.000131466	427.6	0.000366219		427.6	0.000717833	427.6	0.000382845
		427.8	0.0021	427.8	0.00368		427.8	0.00035849	427.8	0.000302594		427.8	0.000108248	427.8	0.000287967		427.8	0.000805747	427.8	0.000346727
		428	0.00249	428	0.00379		428	0.000428158	428	0.000278278		428	0.000133035	428	0.000328658		428	0.000731544	428	0.000411739
		428.2	0.00254	428.2	0.00356		428.2	0.000423987	428.2	0.000212086		428.2	0.000163156	428.2	0.000300487		428.2	0.000704928	428.2	0.000469527
		428.4	0.00263	428.4	0.00387		428.4	0.000425566	428.4	0.000220191		428.4	0.000171628	428.4	0.000375609		428.4	0.000677505	428.4	0.000471934
		428.6	0.00234	428.6	0.00348		428.6	0.00044721	428.6	0.000239103		428.6	0.000215869	428.6	0.000431951		428.6	0.000630725	428.6	0.000520091
		428.8	0.00238	428.8	0.00354		428.8	0.000469757	428.8	0.000222893		428.8	0.000239714	428.8	0.000431951		428.8	0.000759774	428.8	0.000409331
		429	0.0023	429	0.00353		429	0.000478212	429	0.000248559		429	0.000313135	429	0.0004163		429	0.000694443	429	0.000418962
		429.2	0.00209	429.2	0.00399		429.2	0.000536269	429.2	0.000268822		429.2	0.000328195	429.2	0.000384999		429.2	0.000656535	429.2	0.000536946
		429.4	0.00204	429.4	0.00372		429.4	0.00049794	429.4	0.000228296		429.4	0.00032192	429.4	0.000278577		429.4	0.000696056	429.4	0.000433409
		429.6	0.00247	429.6	0.0034		429.6	0.000530971	429.6	0.000370137		429.6	0.000320351	429.6	0.000438211		429.6	0.000707348	429.6	0.000397292
		429.8	0.00255	429.8	0.00366		429.8	0.000574147	429.8	0.000371488		429.8	0.000342315	429.8	0.000541503		429.8	0.000671859	429.8	0.000561024
		430	0.00244	430	0.00371		430	0.000631528	430	0.000430926		430	0.000322234	430	0.000463251		430	0.000792036	430	0.000570655
		430.2	0.00248	430.2	0.00364		430.2	0.00062871	430.2	0.000456592		430.2	0.00031941	430.2	0.000494552		430.2	0.000825911	430.2	0.000539354
		430.4	0.00286	430.4	0.00365		430.4	0.000590493	430.4	0.000368786		430.4	0.000293682	430.4	0.000500812		430.4	0.000848495	430.4	0.000503236
		430.6	0.00248	430.6	0.00331		430.6	0.000581587	430.6	0.000309348		430.6	0.000338863	430.6	0.000466381		430.6	0.000814619	430.6	0.000674192
		430.8	0.00235	430.8	0.00354		430.8	0.000574034	430.8	0.000283681		430.8	0.000448366	430.8	0.000516463		430.8	0.000753321	430.8	0.000775321
		431	0.00225	431	0.00351		431	0.00053052	431	0.000341769		431	0.000487901	431	0.000503942		431	0.000724285	431	0.000703086
		431.2	0.00194	431.2	0.00345		431.2	0.000541004	431.2	0.000279629		431.2	0.000504216	431.2	0.000463251		431.2	0.00073961	431.2	0.000825885
		431.4	0.00186	431.4	0.00351		431.4	0.000532323	431.4	0.000252612		431.4	0.000504844	431.4	0.000554024		431.4	0.000802521	431.4	0.00078736
		431.6	0.00196	431.6	0.00357		431.6	0.000542244	431.6	0.000309348		431.6	0.000507981	431.6	0.000641666		431.6	0.000753321	431.6	0.000845148
		431.8	0.00207	431.8	0.00356		431.8	0.000533112	431.8	0.000366084		431.8	0.000538103	431.8	0.000600975		431.8	0.000680731	431.8	0.000784952
		432	0.00186	432	0.00347		432	0.000510904	432	0.000349874		432	0.000622505	432	0.000626015		432	0.000707348	432	0.000748835
		432.2	0.00147	432.2	0.00363		432.2	0.000540102	432.2	0.000389049		432.2	0.000601483	432.2	0.000729308		432.2	0.000623466	432.2	0.000772913
		432.4	0.00152	432.4	0.00333		432.4	0.000579107	432.4	0.000403908		432.4	0.000568224	432.4	0.000741828		432.4	0.000787196	432.4	0.000955908
		432.6	0.00146	432.6	0.00322		432.6	0.000687894	432.6	0.000402557		432.6	0.000625956	432.6	0.000785649		432.6	0.000892048	432.6	0.000984802
		432.8	0.00175	432.8	0.00318		432.8	0.000771429	432.8	0.000571415		432.8	0.000631604	432.8	0.000751218		432.8	0.000889629	432.8	0.0009535
		433	0.00165	433	0.00375		433	0.000811224	433	0.000574117		433	0.000679296	433	0.000854511		433	0.000844462	433	0.000914975
		433.2	0.00142	433.2	0.0033		433.2	0.000844931	433.2	0.000602485		433.2	0.000643527	433.2	0.000895202		433.2	0.0008122	433.2	0.00093183
		433.4	0.00175	433.4	0.00359		433.4	0.00085891	433.4	0.000652467		433.4	0.000639762	433.4	0.000929633		433.4	0.000908986	433.4	0.0011
		433.6	0.00186	433.6	0.00353		433.6	0.000856655	433.6	0.000643011		433.6	0.000635683	433.6	0.000888942		433.6	0.000768646	433.6	0.00117
		433.8	0.00217	433.8	0.00337		433.8	0.000926549	433.8	0.000678134		433.8	0.00069718	433.8	0.000935893		433.8	0.00076058	433.8	0.00107
		434	0.00207	434	0.00426		434	0.000944586	434	0.000682186		434	0.000764011	434	0.000870161		434	0.000878337	434	0.00108
		434.2	0.00206	434.2	0.00403		434.2	0.00102	434.2	0.00081322		434.2	0.000856571	434.2	0.000967194		434.2	0.000814619	434.2	0.00115
		434.4	0.0023	434.4	0.00384		434.4	0.00106	434.4	0.000817273		434.4	0.000879476	434.4	0.00113		434.4	0.00107	434.4	0.00129
		434.6	0.00274	434.6	0.00432		434.6	0.00116	434.6	0.000747028		434.6	0.000953838	434.6	0.00128		434.6	0.00108	434.6	0.00123
		434.8	0.00303	434.8	0.00412		434.8	0.00124	434.8	0.00087536		434.8	0.000962623	434.8	0.0013		434.8	0.00119	434.8	0.00131
		435	0.00286	435	0.00437		435	0.00127	435	0.000745677		435	0.000981763	435	0.00134		435	0.00129	435	0.00135
		435.2	0.0028	435.2	0.00427		435.2	0.00137	435.2	0.000803764		435.2	0.000986155	435.2	0.00129		435.2	0.00127	435.2	0.00142
		435.4	0.00284	435.4	0.00392		435.4	0.0014	435.4	0.000857799		435.4	0.00103	435.4	0.00146		435.4	0.00125	435.4	0.0015
		435.6	0.0029	435.6	0.0039		435.6	0.00139	435.6	0.00104		435.6	0.00105	435.6	0.00149		435.6	0.00121	435.6	0.00156
		435.8	0.00313	435.8	0.00417		435.8	0.00147	435.8	0.00107		435.8	0.00113	435.8	0.00162		435.8	0.00133	435.8	0.00181
		436	0.00298	436	0.0044		436	0.00152	436	0.0011		436	0.0012	436	0.00172		436	0.00142	436	0.00167
		436.2	0.00324	436.2	0.00444		436.2	0.00164	436.2	0.00104		436.2	0.00124	436.2	0.00187		436.2	0.00155	436.2	0.0018
		436.4	0.00294	436.4	0.00392		436.4	0.00174	436.4	0.00105		436.4	0.00135	436.4	0.00194		436.4	0.00147	436.4	0.00187
		436.6	0.00274	436.6	0.00422		436.6	0.00179	436.6	0.00113		436.6	0.00142	436.6	0.00212		436.6	0.00168	436.6	0.002
		436.8	0.00301	436.8	0.00409		436.8	0.00182	436.8	0.00158		436.8	0.00155	436.8	0.00213		436.8	0.00195	436.8	0.00205
		437	0.00329	437	0.00434		437	0.00197	437	0.00169		437	0.00168	437	0.00207		437	0.00195	437	0.00229
		437.2	0.00344	437.2	0.00449		437.2	0.00206	437.2	0.002		437.2	0.00188	437.2	0.00219		437.2	0.00228	437.2	0.00232
		437.4	0.00346	437.4	0.00445		437.4	0.00218	437.4	0.00213		437.4	0.00192	437.4	0.00222		437.4	0.00235	437.4	0.00221
		437.6	0.0035	437.6	0.00469		437.6	0.00213	437.6	0.00221		437.6	0.00203	437.6	0.00221		437.6	0.00229	437.6	0.00201
		437.8	0.00401	437.8	0.00469		437.8	0.00223	437.8	0.00234		437.8	0.00218	437.8	0.00233		437.8	0.00249	437.8	0.00215
		438	0.00385	438	0.00482		438	0.00224	438	0.00224		438	0.00233	438	0.00255		438	0.00256	438	0.00224
		438.2	0.00392	438.2	0.00472		438.2	0.00231	438.2	0.00211		438.2	0.00244	438.2	0.00267		438.2	0.00268	438.2	0.00262
		438.4	0.00394	438.4	0.00431		438.4	0.00235	438.4	0.00229		438.4	0.00264	438.4	0.00269		438.4	0.00271	438.4	0.00288
		438.6	0.0037	438.6	0.00401		438.6	0.00248	438.6	0.00252		438.6	0.00279	438.6	0.00277		438.6	0.00287	438.6	0.00295
		438.8	0.00375	438.8	0.00383		438.8	0.00257	438.8	0.0024		438.8	0.00284	438.8	0.00297		438.8	0.00294	438.8	0.00289
		439	0.00362	439	0.00406		439	0.00268	439	0.00234		439	0.00299	439	0.00334		439	0.00285	439	0.0028
		439.2	0.00404	439.2	0.00432		439.2	0.00275	439.2	0.00243		439.2	0.00317	439.2	0.00355		439.2	0.00279	439.2	0.00287
		439.4	0.0038	439.4	0.00417		439.4	0.00281	439.4	0.00262		439.4	0.00335	439.4	0.00384		439.4	0.00286	439.4	0.00336
		439.6	0.00384	439.6	0.00454		439.6	0.00296	439.6	0.00269		439.6	0.00343	439.6	0.00371		439.6	0.00304	439.6	0.00364
		439.8	0.00361	439.8	0.00445		439.8	0.00316	439.8	0.00301		439.8	0.00351	439.8	0.0036		439.8	0.00356	439.8	0.00365
		440	0.00314	440	0.00508		440	0.00332	440	0.00325		440	0.00357	440	0.00364		440	0.00352	440	0.00381
		440.2	0.00344	440.2	0.0054		440.2	0.00342	440.2	0.00361		440.2	0.00369	440.2	0.0037		440.2	0.00342	440.2	0.00395
		440.4	0.00373	440.4	0.00492		440.4	0.0035	440.4	0.00368		440.4	0.00393	440.4	0.00388		440.4	0.00339	440.4	0.00414
		440.6	0.00345	440.6	0.00554		440.6	0.00367	440.6	0.00385		440.6	0.00414	440.6	0.00459		440.6	0.00329	440.6	0.00418
		440.8	0.00371	440.8	0.00546		440.8	0.00391	440.8	0.00381		440.8	0.00438	440.8	0.0047		440.8	0.00354	440.8	0.00429
		441	0.004	441	0.00527		441	0.00409	441	0.00416		441	0.00454	441	0.0048		441	0.00366	441	0.00474
		441.2	0.00392	441.2	0.00593		441.2	0.00425	441.2	0.00435		441.2	0.00463	441.2	0.00498		441.2	0.00378	441.2	0.00486
		441.4	0.00376	441.4	0.00549		441.4	0.00444	441.4	0.00453		441.4	0.00464	441.4	0.00518		441.4	0.00389	441.4	0.00501
		441.6	0.00363	441.6	0.00519		441.6	0.00463	441.6	0.00493		441.6	0.00494	441.6	0.00509		441.6	0.00417	441.6	0.00488
		441.8	0.00356	441.8	0.0053		441.8	0.00479	441.8	0.00482		441.8	0.00522	441.8	0.00547		441.8	0.00424	441.8	0.0053
		442	0.00365	442	0.00553		442	0.00499	442	0.00509		442	0.00535	442	0.00588		442	0.00444	442	0.00531
		442.2	0.00361	442.2	0.00598		442.2	0.0051	442.2	0.00521		442.2	0.00562	442.2	0.00594		442.2	0.00468	442.2	0.00577
		442.4	0.00359	442.4	0.00657		442.4	0.00535	442.4	0.00549		442.4	0.00588	442.4	0.0067		442.4	0.00483	442.4	0.00576
		442.6	0.00379	442.6	0.00652		442.6	0.0056	442.6	0.00457		442.6	0.0061	442.6	0.00682		442.6	0.00514	442.6	0.00598
		442.8	0.00426	442.8	0.00638		442.8	0.00566	442.8	0.00478		442.8	0.00636	442.8	0.007		442.8	0.00527	442.8	0.00626
		443	0.00437	443	0.00657		443	0.00593	443	0.00524		443	0.00638	443	0.00703		443	0.00549	443	0.00661
		443.2	0.00437	443.2	0.00692		443.2	0.0063	443.2	0.00567		443.2	0.00666	443.2	0.00655		443.2	0.00567	443.2	0.00661
		443.4	0.00453	443.4	0.00683		443.4	0.00655	443.4	0.00614		443.4	0.00686	443.4	0.00674		443.4	0.00586	443.4	0.00693
		443.6	0.00463	443.6	0.00725		443.6	0.00665	443.6	0.00566		443.6	0.00721	443.6	0.00739		443.6	0.00624	443.6	0.00695
		443.8	0.00452	443.8	0.00757		443.8	0.00683	443.8	0.00619		443.8	0.00741	443.8	0.00758		443.8	0.00674	443.8	0.00704
		444	0.00444	444	0.00698		444	0.00702	444	0.00682		444	0.00756	444	0.00823		444	0.00677	444	0.00711
		444.2	0.00457	444.2	0.00798		444.2	0.0072	444.2	0.00709		444.2	0.00767	444.2	0.00825		444.2	0.00699	444.2	0.00756
		444.4	0.00477	444.4	0.00832		444.4	0.00738	444.4	0.0075		444.4	0.00802	444.4	0.00847		444.4	0.00725	444.4	0.00777
		444.6	0.00488	444.6	0.00768		444.6	0.00754	444.6	0.00773		444.6	0.0083	444.6	0.0086		444.6	0.00765	444.6	0.00747
		444.8	0.00537	444.8	0.0079		444.8	0.00769	444.8	0.0081		444.8	0.00859	444.8	0.00937		444.8	0.00804	444.8	0.0078
		445	0.00611	445	0.00736		445	0.00795	445	0.00866		445	0.00897	445	0.00867		445	0.00825	445	0.00814
		445.2	0.00556	445.2	0.0077		445.2	0.00809	445.2	0.00846		445.2	0.00926	445.2	0.00903		445.2	0.00863	445.2	0.00858
		445.4	0.00572	445.4	0.0077		445.4	0.00827	445.4	0.0087		445.4	0.00945	445.4	0.00942		445.4	0.00888	445.4	0.00901
		445.6	0.00606	445.6	0.00802		445.6	0.00847	445.6	0.00882		445.6	0.00966	445.6	0.0086		445.6	0.00916	445.6	0.0087
		445.8	0.00646	445.8	0.00846		445.8	0.00872	445.8	0.00928		445.8	0.00998	445.8	0.00958		445.8	0.00935	445.8	0.00871
		446	0.00631	446	0.0091		446	0.00895	446	0.00936		446	0.01038	446	0.01025		446	0.00925	446	0.00924
		446.2	0.00641	446.2	0.00981		446.2	0.00927	446.2	0.00958		446.2	0.01065	446.2	0.0103		446.2	0.00954	446.2	0.00968
		446.4	0.00584	446.4	0.00962		446.4	0.0096	446.4	0.00976		446.4	0.01083	446.4	0.011		446.4	0.00994	446.4	0.00992
		446.6	0.00545	446.6	0.00988		446.6	0.00995	446.6	0.01032		446.6	0.01126	446.6	0.01163		446.6	0.01004	446.6	0.01044
		446.8	0.00571	446.8	0.01012		446.8	0.01014	446.8	0.01134		446.8	0.01158	446.8	0.01202		446.8	0.01035	446.8	0.01073
		447	0.00556	447	0.01005		447	0.01041	447	0.01138		447	0.01191	447	0.01214		447	0.01094	447	0.01091
		447.2	0.0057	447.2	0.01004		447.2	0.01068	447.2	0.01137		447.2	0.01226	447.2	0.01253		447.2	0.01117	447.2	0.01107
		447.4	0.00579	447.4	0.01008		447.4	0.01083	447.4	0.01167		447.4	0.01241	447.4	0.013		447.4	0.01125	447.4	0.0114
		447.6	0.00631	447.6	0.01004		447.6	0.01104	447.6	0.01177		447.6	0.01284	447.6	0.01353		447.6	0.01154	447.6	0.01148
		447.8	0.00691	447.8	0.01047		447.8	0.01117	447.8	0.01189		447.8	0.01319	447.8	0.01413		447.8	0.01204	447.8	0.01181
		448	0.00723	448	0.01029		448	0.01147	448	0.0126		448	0.01357	448	0.01416		448	0.01266	448	0.01182
		448.2	0.00674	448.2	0.01138		448.2	0.01161	448.2	0.01257		448.2	0.01387	448.2	0.01439		448.2	0.01278	448.2	0.01197
		448.4	0.00736	448.4	0.01144		448.4	0.0119	448.4	0.01278		448.4	0.01412	448.4	0.01511		448.4	0.01307	448.4	0.01227
		448.6	0.00767	448.6	0.01144		448.6	0.01203	448.6	0.01394		448.6	0.01413	448.6	0.01545		448.6	0.01338	448.6	0.01254
		448.8	0.0077	448.8	0.01253		448.8	0.0123	448.8	0.01395		448.8	0.01452	448.8	0.01628		448.8	0.01378	448.8	0.01301
		449	0.00823	449	0.01226		449	0.01246	449	0.01436		449	0.01504	449	0.01632		449	0.01416	449	0.01356
		449.2	0.00855	449.2	0.01298		449.2	0.01281	449.2	0.01465		449.2	0.01536	449.2	0.01623		449.2	0.0141	449.2	0.01385
		449.4	0.00814	449.4	0.0127		449.4	0.01298	449.4	0.01502		449.4	0.01567	449.4	0.01641		449.4	0.014	449.4	0.01392
		449.6	0.00831	449.6	0.01282		449.6	0.01336	449.6	0.01484		449.6	0.01609	449.6	0.01613		449.6	0.01422	449.6	0.01392
		449.8	0.00857	449.8	0.01297		449.8	0.01366	449.8	0.01465		449.8	0.01651	449.8	0.01671		449.8	0.01422	449.8	0.01392
		450	0.00833	450	0.01327		450	0.01383	450	0.01471		450	0.01673	450	0.01694		450	0.01461	450	0.01468
		450.2	0.00781	450.2	0.01321		450.2	0.01416	450.2	0.01479		450.2	0.01705	450.2	0.01734		450.2	0.01504	450.2	0.01493
		450.4	0.00761	450.4	0.01489		450.4	0.01431	450.4	0.01518		450.4	0.01735	450.4	0.01768		450.4	0.0148	450.4	0.01513
		450.6	0.0078	450.6	0.01545		450.6	0.01448	450.6	0.01561		450.6	0.01775	450.6	0.01779		450.6	0.01532	450.6	0.01567
		450.8	0.00735	450.8	0.01667		450.8	0.0148	450.8	0.01598		450.8	0.0183	450.8	0.0184		450.8	0.01576	450.8	0.0156
		451	0.00732	451	0.0177		451	0.01509	451	0.01586		451	0.01875	451	0.01897		451	0.01618	451	0.01559
		451.2	0.00724	451.2	0.01796		451.2	0.01519	451.2	0.01714		451.2	0.01895	451.2	0.01885		451.2	0.01613	451.2	0.01569
		451.4	0.00773	451.4	0.01904		451.4	0.01549	451.4	0.01671		451.4	0.01929	451.4	0.01885		451.4	0.01639	451.4	0.01613
		451.6	0.00756	451.6	0.01972		451.6	0.01588	451.6	0.01683		451.6	0.0195	451.6	0.01953		451.6	0.01676	451.6	0.01649
		451.8	0.0083	451.8	0.02069		451.8	0.0161	451.8	0.017		451.8	0.01982	451.8	0.02038		451.8	0.01724	451.8	0.01617
		452	0.00904	452	0.01993		452	0.01641	452	0.01708		452	0.01997	452	0.02084		452	0.01762	452	0.01667
		452.2	0.00902	452.2	0.01966		452.2	0.01669	452.2	0.01664		452.2	0.02041	452.2	0.02116		452.2	0.01819	452.2	0.0169
		452.4	0.00928	452.4	0.01975		452.4	0.01695	452.4	0.01752		452.4	0.02072	452.4	0.02118		452.4	0.01888	452.4	0.0175
		452.6	0.01001	452.6	0.01966		452.6	0.01697	452.6	0.01831		452.6	0.0207	452.6	0.02129		452.6	0.01977	452.6	0.01763
		452.8	0.01035	452.8	0.01953		452.8	0.01722	452.8	0.01876		452.8	0.02104	452.8	0.02138		452.8	0.01953	452.8	0.01803
		453	0.01102	453	0.02025		453	0.01723	453	0.01949		453	0.0211	453	0.02161		453	0.01959	453	0.01856
		453.2	0.0112	453.2	0.02201		453.2	0.0172	453.2	0.01952		453.2	0.02124	453.2	0.02196		453.2	0.02003	453.2	0.01911
		453.4	0.01192	453.4	0.02217		453.4	0.01752	453.4	0.0195		453.4	0.02123	453.4	0.02178		453.4	0.02071	453.4	0.01985
		453.6	0.01258	453.6	0.02387		453.6	0.01782	453.6	0.01946		453.6	0.02152	453.6	0.0217		453.6	0.02086	453.6	0.01979
		453.8	0.01276	453.8	0.02472		453.8	0.01802	453.8	0.01898		453.8	0.02183	453.8	0.02164		453.8	0.02102	453.8	0.01999
		454	0.01224	454	0.02488		454	0.01816	454	0.01937		454	0.02193	454	0.0221		454	0.02192	454	0.02047
		454.2	0.01281	454.2	0.02339		454.2	0.01821	454.2	0.01996		454.2	0.02212	454.2	0.02199		454.2	0.02175	454.2	0.02032
		454.4	0.01256	454.4	0.02619		454.4	0.01838	454.4	0.02056		454.4	0.0225	454.4	0.02264		454.4	0.02195	454.4	0.01976
		454.6	0.0129	454.6	0.02691		454.6	0.01872	454.6	0.02035		454.6	0.02271	454.6	0.02311		454.6	0.02236	454.6	0.02018
		454.8	0.0129	454.8	0.02596		454.8	0.01896	454.8	0.02083		454.8	0.02295	454.8	0.02308		454.8	0.02205	454.8	0.02068
		455	0.01303	455	0.0277		455	0.01919	455	0.02133		455	0.02309	455	0.02335		455	0.02212	455	0.02108
		455.2	0.01343	455.2	0.02895		455.2	0.01934	455.2	0.02173		455.2	0.02355	455.2	0.02364		455.2	0.02183	455.2	0.02132
		455.4	0.01371	455.4	0.02948		455.4	0.0196	455.4	0.02197		455.4	0.02403	455.4	0.0241		455.4	0.02212	455.4	0.02194
		455.6	0.01436	455.6	0.03075		455.6	0.0198	455.6	0.02235		455.6	0.0244	455.6	0.02433		455.6	0.02239	455.6	0.02133
		455.8	0.01505	455.8	0.03385		455.8	0.01976	455.8	0.02206		455.8	0.0245	455.8	0.02504		455.8	0.02254	455.8	0.02157
		456	0.01519	456	0.03443		456	0.01984	456	0.02264		456	0.02471	456	0.02535		456	0.02236	456	0.02143
		456.2	0.01632	456.2	0.0349		456.2	0.01998	456.2	0.02299		456.2	0.02521	456.2	0.02564		456.2	0.02282	456.2	0.02176
		456.4	0.01667	456.4	0.03568		456.4	0.02024	456.4	0.02372		456.4	0.02548	456.4	0.02625		456.4	0.02338	456.4	0.02174
		456.6	0.01715	456.6	0.0355		456.6	0.02062	456.6	0.02342		456.6	0.02589	456.6	0.02628		456.6	0.02355	456.6	0.02225
		456.8	0.01827	456.8	0.03629		456.8	0.02089	456.8	0.02301		456.8	0.02607	456.8	0.02641		456.8	0.02334	456.8	0.02256
		457	0.01822	457	0.03773		457	0.02121	457	0.02312		457	0.02607	457	0.02696		457	0.02313	457	0.02288
		457.2	0.01828	457.2	0.03957		457.2	0.02136	457.2	0.02333		457.2	0.02638	457.2	0.02724		457.2	0.02369	457.2	0.02281
		457.4	0.01883	457.4	0.04177		457.4	0.02159	457.4	0.02327		457.4	0.0268	457.4	0.02737		457.4	0.02367	457.4	0.02255
		457.6	0.01954	457.6	0.04408		457.6	0.02182	457.6	0.02354		457.6	0.02713	457.6	0.02773		457.6	0.02396	457.6	0.02286
		457.8	0.01986	457.8	0.04515		457.8	0.02234	457.8	0.02337		457.8	0.02758	457.8	0.02846		457.8	0.02438	457.8	0.02275
		458	0.02159	458	0.04841		458	0.02261	458	0.02433		458	0.02805	458	0.02882		458	0.02484	458	0.02318
		458.2	0.02166	458.2	0.04879		458.2	0.02298	458.2	0.02526		458.2	0.02848	458.2	0.02934		458.2	0.02488	458.2	0.02286
		458.4	0.02178	458.4	0.05071		458.4	0.02331	458.4	0.02503		458.4	0.02881	458.4	0.02954		458.4	0.02486	458.4	0.02313
		458.6	0.02292	458.6	0.05069		458.6	0.02379	458.6	0.02584		458.6	0.02902	458.6	0.02968		458.6	0.0248	458.6	0.02311
		458.8	0.02251	458.8	0.0515		458.8	0.02418	458.8	0.02588		458.8	0.02899	458.8	0.02989		458.8	0.02513	458.8	0.02358
		459	0.02348	459	0.05174		459	0.0242	459	0.02616		459	0.02936	459	0.03056		459	0.0248	459	0.0243
		459.2	0.02429	459.2	0.05599		459.2	0.02458	459.2	0.02576		459.2	0.02955	459.2	0.03067		459.2	0.02451	459.2	0.02447
		459.4	0.02495	459.4	0.05754		459.4	0.02494	459.4	0.02691		459.4	0.03002	459.4	0.03143		459.4	0.02485	459.4	0.0244
		459.6	0.02532	459.6	0.05944		459.6	0.0257	459.6	0.027		459.6	0.03049	459.6	0.03221		459.6	0.0254	459.6	0.02493
		459.8	0.02562	459.8	0.05959		459.8	0.02629	459.8	0.02827		459.8	0.03094	459.8	0.03353		459.8	0.02575	459.8	0.0249
		460	0.02576	460	0.06143		460	0.02658	460	0.02903		460	0.03167	460	0.03437		460	0.02566	460	0.02423
		460.2	0.02797	460.2	0.06457		460.2	0.02697	460.2	0.02913		460.2	0.03248	460.2	0.0349		460.2	0.02606	460.2	0.02471
		460.4	0.03042	460.4	0.06669		460.4	0.0275	460.4	0.02967		460.4	0.03286	460.4	0.03456		460.4	0.0261	460.4	0.02514
		460.6	0.03202	460.6	0.06679		460.6	0.02815	460.6	0.03021		460.6	0.03324	460.6	0.03456		460.6	0.02611	460.6	0.02562
		460.8	0.03362	460.8	0.07073		460.8	0.02864	460.8	0.0309		460.8	0.03377	460.8	0.03537		460.8	0.02623	460.8	0.0257
		461	0.03503	461	0.07045		461	0.02919	461	0.03211		461	0.03452	461	0.03569		461	0.02653	461	0.02608
		461.2	0.03725	461.2	0.07265		461.2	0.0298	461.2	0.03307		461.2	0.03518	461.2	0.03612		461.2	0.02713	461.2	0.02615
		461.4	0.03908	461.4	0.07734		461.4	0.03074	461.4	0.03352		461.4	0.03565	461.4	0.03688		461.4	0.02733	461.4	0.0263
		461.6	0.03975	461.6	0.07841		461.6	0.03181	461.6	0.0345		461.6	0.036	461.6	0.037		461.6	0.02792	461.6	0.02632
		461.8	0.04122	461.8	0.08121		461.8	0.03237	461.8	0.03493		461.8	0.0365	461.8	0.03709		461.8	0.02808	461.8	0.02635
		462	0.04273	462	0.08517		462	0.03293	462	0.03628		462	0.03703	462	0.03731		462	0.02822	462	0.02642
		462.2	0.04408	462.2	0.0874		462.2	0.03333	462.2	0.03723		462.2	0.03747	462.2	0.0376		462.2	0.02793	462.2	0.02625
		462.4	0.04349	462.4	0.08677		462.4	0.03405	462.4	0.03781		462.4	0.03819	462.4	0.03938		462.4	0.0279	462.4	0.02692
		462.6	0.04614	462.6	0.09161		462.6	0.03562	462.6	0.03825		462.6	0.03879	462.6	0.0401		462.6	0.02851	462.6	0.02745
		462.8	0.04847	462.8	0.09486		462.8	0.03703	462.8	0.03854		462.8	0.0391	462.8	0.0406		462.8	0.02883	462.8	0.02736
		463	0.05063	463	0.09941		463	0.03747	463	0.03936		463	0.03964	463	0.04185		463	0.02861	463	0.02748
		463.2	0.05229	463.2	0.10349		463.2	0.0384	463.2	0.04028		463.2	0.04048	463.2	0.04254		463.2	0.02885	463.2	0.02717
		463.4	0.05274	463.4	0.10505		463.4	0.03917	463.4	0.04131		463.4	0.0413	463.4	0.04267		463.4	0.02925	463.4	0.02719
		463.6	0.05485	463.6	0.10857		463.6	0.04042	463.6	0.04266		463.6	0.04196	463.6	0.04407		463.6	0.02913	463.6	0.02724
		463.8	0.05789	463.8	0.10915		463.8	0.04154	463.8	0.04371		463.8	0.04284	463.8	0.04536		463.8	0.02885	463.8	0.02736
		464	0.05907	464	0.11502		464	0.04216	464	0.04421		464	0.04378	464	0.04539		464	0.02899	464	0.0282
		464.2	0.06123	464.2	0.12196		464.2	0.04298	464.2	0.04584		464.2	0.04488	464.2	0.04652		464.2	0.02889	464.2	0.02866
		464.4	0.06357	464.4	0.1245		464.4	0.04404	464.4	0.04683		464.4	0.04626	464.4	0.04783		464.4	0.02981	464.4	0.02842
		464.6	0.06568	464.6	0.12958		464.6	0.04545	464.6	0.04848		464.6	0.04688	464.6	0.04961		464.6	0.03059	464.6	0.02832
		464.8	0.06747	464.8	0.13563		464.8	0.04778	464.8	0.05		464.8	0.04792	464.8	0.05071		464.8	0.0309	464.8	0.02854
		465	0.06936	465	0.13583		465	0.04955	465	0.05145		465	0.04874	465	0.05112		465	0.03148	465	0.02914
		465.2	0.07223	465.2	0.14306		465.2	0.05094	465.2	0.05268		465.2	0.04983	465.2	0.05068		465.2	0.03147	465.2	0.02931
		465.4	0.07512	465.4	0.15039		465.4	0.05285	465.4	0.05438		465.4	0.05093	465.4	0.05325		465.4	0.0313	465.4	0.02933
		465.6	0.07641	465.6	0.15371		465.6	0.05446	465.6	0.05579		465.6	0.05194	465.6	0.05444		465.6	0.03179	465.6	0.0295
		465.8	0.07979	465.8	0.1626		465.8	0.0558	465.8	0.05856		465.8	0.05288	465.8	0.05578		465.8	0.03219	465.8	0.02904
		466	0.08268	466	0.16729		466	0.05779	466	0.05989		466	0.05413	466	0.05578		466	0.03195	466	0.02943
		466.2	0.08696	466.2	0.17277		466.2	0.06052	466.2	0.06124		466.2	0.05501	466.2	0.05675		466.2	0.03176	466.2	0.02962
		466.4	0.09117	466.4	0.17697		466.4	0.06231	466.4	0.06278		466.4	0.05542	466.4	0.05897		466.4	0.03195	466.4	0.02931
		466.6	0.09373	466.6	0.18176		466.6	0.06409	466.6	0.0649		466.6	0.05655	466.6	0.06026		466.6	0.03225	466.6	0.02989
		466.8	0.09936	466.8	0.18742		466.8	0.06616	466.8	0.06811		466.8	0.0573	466.8	0.06148		466.8	0.03187	466.8	0.02931
		467	0.10146	467	0.18938		467	0.0687	467	0.06894		467	0.05834	467	0.0627		467	0.03176	467	0.02984
		467.2	0.10743	467.2	0.19456		467.2	0.07095	467.2	0.07012		467.2	0.05934	467.2	0.06433		467.2	0.03214	467.2	0.02984
		467.4	0.11473	467.4	0.19964		467.4	0.07373	467.4	0.07277		467.4	0.06028	467.4	0.06558		467.4	0.03184	467.4	0.0301
		467.6	0.11957	467.6	0.21136		467.6	0.07665	467.6	0.0746		467.6	0.06201	467.6	0.06655		467.6	0.03237	467.6	0.03056
		467.8	0.12286	467.8	0.21703		467.8	0.07931	467.8	0.0769		467.8	0.06333	467.8	0.06749		467.8	0.03237	467.8	0.03205
		468	0.12725	468	0.22807		468	0.08173	468	0.0797		468	0.06499	468	0.06943		468	0.03251	468	0.03174
		468.2	0.13335	468.2	0.23227		468.2	0.08459	468.2	0.0818		468.2	0.06609	468.2	0.07059		468.2	0.0326	468.2	0.03143
		468.4	0.13852	468.4	0.23794		468.4	0.08726	468.4	0.08445		468.4	0.06775	468.4	0.0709		468.4	0.03252	468.4	0.03169
		468.6	0.14507	468.6	0.2437		468.6	0.09056	468.6	0.08786		468.6	0.06875	468.6	0.07215		468.6	0.03205	468.6	0.03167
		468.8	0.15036	468.8	0.25162		468.8	0.09352	468.8	0.08902		468.8	0.07001	468.8	0.07447		468.8	0.03272	468.8	0.03162
		469	0.16011	469	0.26305		469	0.0968	469	0.09256		469	0.07079	469	0.07531		469	0.03328	469	0.03275
		469.2	0.16506	469.2	0.27146		469.2	0.09931	469.2	0.09602		469.2	0.07239	469.2	0.0775		469.2	0.03356	469.2	0.03232
		469.4	0.17234	469.4	0.27439		469.4	0.1027	469.4	0.09937		469.4	0.07346	469.4	0.08048		469.4	0.03314	469.4	0.03246
		469.6	0.18356	469.6	0.29149		469.6	0.10622	469.6	0.10286		469.6	0.07487	469.6	0.08173		469.6	0.03305	469.6	0.03256
		469.8	0.1905	469.8	0.30468		469.8	0.11105	469.8	0.10702		469.8	0.07616	469.8	0.0827		469.8	0.03349	469.8	0.03258
		470	0.1979	470	0.31455		470	0.1146	470	0.1127		470	0.07857	470	0.0838		470	0.03343	470	0.03239
		470.2	0.20754	470.2	0.31855		470.2	0.11787	470.2	0.11562		470.2	0.08033	470.2	0.08495		470.2	0.0336	470.2	0.03241
		470.4	0.21761	470.4	0.32139		470.4	0.12226	470.4	0.11933		470.4	0.08121	470.4	0.08693		470.4	0.03319	470.4	0.03196
		470.6	0.22643	470.6	0.33106		470.6	0.12666	470.6	0.12476		470.6	0.08319	470.6	0.08955		470.6	0.03382	470.6	0.03287
		470.8	0.23391	470.8	0.33653		470.8	0.13128	470.8	0.12888		470.8	0.08501	470.8	0.09153		470.8	0.03362	470.8	0.03258
		471	0.24325	471	0.35246		471	0.13545	471	0.13076		471	0.08708	471	0.09478		471	0.03354	471	0.03287
		471.2	0.25241	471.2	0.36624		471.2	0.13985	471.2	0.13443		471.2	0.08893	471.2	0.09619		471.2	0.0338	471.2	0.03292
		471.4	0.25989	471.4	0.36887		471.4	0.14425	471.4	0.13896		471.4	0.09059	471.4	0.09816		471.4	0.03394	471.4	0.03371
		471.6	0.26866	471.6	0.38549		471.6	0.14842	471.6	0.14301		471.6	0.09229	471.6	0.10017		471.6	0.03349	471.6	0.03396
		471.8	0.27518	471.8	0.39408		471.8	0.15259	471.8	0.1472		471.8	0.09411	471.8	0.10236		471.8	0.03378	471.8	0.03444
		472	0.29011	472	0.40943		472	0.15699	472	0.15058		472	0.09552	472	0.10511		472	0.03439	472	0.03441
		472.2	0.30051	472.2	0.42262		472.2	0.1624	472.2	0.15679		472.2	0.09737	472.2	0.1058		472.2	0.03435	472.2	0.03408
		472.4	0.30895	472.4	0.42799		472.4	0.16724	472.4	0.16355		472.4	0.09922	472.4	0.10843		472.4	0.03429	472.4	0.03444
		472.6	0.31907	472.6	0.43893		472.6	0.17299	472.6	0.17043		472.6	0.10151	472.6	0.10949		472.6	0.03443	472.6	0.0342
		472.8	0.33116	472.8	0.45222		472.8	0.17908	472.8	0.17611		472.8	0.10295	472.8	0.10968		472.8	0.03434	472.8	0.03371
		473	0.34325	473	0.45936		473	0.18461	473	0.18529		473	0.10534	473	0.11231		473	0.03411	473	0.03432
		473.2	0.35393	473.2	0.47079		473.2	0.19058	473.2	0.19124		473.2	0.10791	473.2	0.11463		473.2	0.03402	473.2	0.03444
		473.4	0.36405	473.4	0.48593		473.4	0.19746	473.4	0.19867		473.4	0.11011	473.4	0.1161		473.4	0.03462	473.4	0.03499
		473.6	0.37558	473.6	0.49649		473.6	0.20388	473.6	0.20596		473.6	0.11274	473.6	0.11917		473.6	0.03474	473.6	0.03398
		473.8	0.38626	473.8	0.50919		473.8	0.21008	473.8	0.20961		473.8	0.1161	473.8	0.12145		473.8	0.03503	473.8	0.03487
		474	0.39863	474	0.52336		474	0.21617	474	0.21717		474	0.11751	474	0.1237		474	0.03515	474	0.03658
		474.2	0.41213	474.2	0.52658		474.2	0.22305	474.2	0.22082		474.2	0.1198	474.2	0.12511		474.2	0.03556	474.2	0.03749
		474.4	0.42731	474.4	0.54779		474.4	0.22992	474.4	0.22812		474.4	0.12134	474.4	0.12862		474.4	0.03593	474.4	0.03733
		474.6	0.44165	474.6	0.55463		474.6	0.23635	474.6	0.23636		474.6	0.12369	474.6	0.13037		474.6	0.03631	474.6	0.03709
		474.8	0.45233	474.8	0.56567		474.8	0.243	474.8	0.24365		474.8	0.12589	474.8	0.13585		474.8	0.03689	474.8	0.03694
		475	0.4633	475	0.57544		475	0.24954	475	0.24987		475	0.12881	475	0.13885		475	0.03658	475	0.03689
		475.2	0.47848	475.2	0.5901		475.2	0.25844	475.2	0.25486		475.2	0.13163	475.2	0.14126		475.2	0.03711	475.2	0.038
		475.4	0.49394	475.4	0.60309		475.4	0.26791	475.4	0.26351		475.4	0.1353	475.4	0.14427		475.4	0.03683	475.4	0.03846
		475.6	0.50547	475.6	0.61579		475.6	0.27671	475.6	0.27297		475.6	0.13916	475.6	0.14684		475.6	0.03736	475.6	0.03901
		475.8	0.51953	475.8	0.62625		475.8	0.28606	475.8	0.28148		475.8	0.14161	475.8	0.1514		475.8	0.03792	475.8	0.03973
		476	0.53471	476	0.64071		476	0.29723	476	0.29134		476	0.14355	476	0.15263		476	0.0387	476	0.03916
		476.2	0.55101	476.2	0.6626		476.2	0.30591	476.2	0.29931		476.2	0.14704	476.2	0.15457		476.2	0.03871	476.2	0.0401
		476.4	0.56873	476.4	0.67618		476.4	0.31571	476.4	0.31214		476.4	0.15096	476.4	0.1592		476.4	0.03934	476.4	0.03993
		476.6	0.58953	476.6	0.67735		476.6	0.32631	476.6	0.32389		476.6	0.15388	476.6	0.16123		476.6	0.04002	476.6	0.0401
		476.8	0.60331	476.8	0.68468		476.8	0.33544	476.8	0.33483		476.8	0.1578	476.8	0.16465		476.8	0.04037	476.8	0.04089
		477	0.61624	477	0.68165		477	0.34626	477	0.34321		477	0.16094	477	0.16749		477	0.04039	477	0.04231
		477.2	0.63423	477.2	0.70032		477.2	0.3581	477.2	0.35469		477.2	0.16448	477.2	0.16953		477.2	0.04112	477.2	0.04298
		477.4	0.65082	477.4	0.71263		477.4	0.36926	477.4	0.36712		477.4	0.16781	477.4	0.17128		477.4	0.04142	477.4	0.04318
		477.6	0.66235	477.6	0.7311		477.6	0.38099	477.6	0.37806		477.6	0.17063	477.6	0.17576		477.6	0.04142	477.6	0.04344
		477.8	0.67584	477.8	0.73676		477.8	0.3926	477.8	0.389		477.8	0.17515	477.8	0.18036		477.8	0.04164	477.8	0.04383
		478	0.68596	478	0.75132		478	0.40398	478	0.40035		478	0.17895	478	0.18612		478	0.04201	478	0.04412
		478.2	0.69861	478.2	0.75777		478.2	0.41537	478.2	0.41373		478.2	0.18303	478.2	0.18987		478.2	0.04249	478.2	0.04443
		478.4	0.7138	478.4	0.7607		478.4	0.4254	478.4	0.42318		478.4	0.18695	478.4	0.19429		478.4	0.04254	478.4	0.04498
		478.6	0.72617	478.6	0.76901		478.6	0.43679	478.6	0.43318		478.6	0.19056	478.6	0.19714		478.6	0.04313	478.6	0.04515
		478.8	0.73938	478.8	0.79021		478.8	0.4493	478.8	0.44466		478.8	0.1946	478.8	0.20158		478.8	0.04368	478.8	0.04546
		479	0.7554	479	0.80233		479	0.46181	479	0.45682		479	0.19827	479	0.20455		479	0.04478	479	0.04679
		479.2	0.7689	479.2	0.8206		479.2	0.47388	479.2	0.46925		479.2	0.20154	479.2	0.20994		479.2	0.04574	479.2	0.04775
		479.4	0.77874	479.4	0.82549		479.4	0.48594	479.4	0.48194		479.4	0.20665	479.4	0.21341		479.4	0.04691	479.4	0.04927
		479.6	0.79083	479.6	0.83643		479.6	0.49687	479.6	0.4937		479.6	0.21101	479.6	0.21795		479.6	0.04724	479.6	0.05004
		479.8	0.80629	479.8	0.84307		479.8	0.50939	479.8	0.50518		479.8	0.21509	479.8	0.22446		479.8	0.04729	479.8	0.04997
		480	0.82766	480	0.86066		480	0.52213	480	0.52166		480	0.21939	480	0.22903		480	0.04759	480	0.05122
		480.2	0.83806	480.2	0.85861		480.2	0.53543	480.2	0.53449		480.2	0.22275	480.2	0.23069		480.2	0.04799	480.2	0.05327
		480.4	0.8465	480.4	0.86437		480.4	0.54986	480.4	0.54516		480.4	0.22758	480.4	0.23313		480.4	0.04872	480.4	0.05507
		480.6	0.86336	480.6	0.86936		480.6	0.56474	480.6	0.55597		480.6	0.23222	480.6	0.23823		480.6	0.04874	480.6	0.05616
		480.8	0.86758	480.8	0.88489		480.8	0.57939	480.8	0.56732		480.8	0.23624	480.8	0.24334		480.8	0.04921	480.8	0.05611
		481	0.87096	481	0.88636		481	0.59236	481	0.58204		481	0.24022	481	0.24672		481	0.05001	481	0.05717
		481.2	0.88361	481.2	0.89799		481.2	0.60713	481.2	0.59839		481.2	0.24518	481.2	0.25304		481.2	0.05115	481.2	0.05709
		481.4	0.89007	481.4	0.90883		481.4	0.62088	481.4	0.6123		481.4	0.25033	481.4	0.26018		481.4	0.05143	481.4	0.05897
		481.6	0.8971	481.6	0.9188		481.6	0.63531	481.6	0.62784		481.6	0.25576	481.6	0.2659		481.6	0.05173	481.6	0.06032
		481.8	0.89991	481.8	0.92242		481.8	0.6476	481.8	0.63945		481.8	0.26037	481.8	0.27495		481.8	0.05234	481.8	0.06181
		482	0.91931	482	0.92662		482	0.66203	482	0.65823		482	0.26533	482	0.27817		482	0.0534	482	0.0629
		482.2	0.92212	482.2	0.92222		482.2	0.67499	482.2	0.67512		482.2	0.26959	482.2	0.28349		482.2	0.05426	482.2	0.06453
		482.4	0.92887	482.4	0.93756		482.4	0.68739	482.4	0.68484		482.4	0.27546	482.4	0.28565		482.4	0.05537	482.4	0.06593
		482.6	0.93365	482.6	0.94049		482.6	0.70047	482.6	0.70092		482.6	0.2791	482.6	0.29536		482.6	0.05574	482.6	0.06721
		482.8	0.94405	482.8	0.9358		482.8	0.71287	482.8	0.71889		482.8	0.2845	482.8	0.29842		482.8	0.05653	482.8	0.06774
		483	0.94293	483	0.93756		483	0.72459	483	0.72915		483	0.29112	483	0.3044		483	0.05728	483	0.07029
		483.2	0.95249	483.2	0.95437		483.2	0.73711	483.2	0.74104		483.2	0.29573	483.2	0.31326		483.2	0.05874	483.2	0.07219
		483.4	0.96148	483.4	0.96658		483.4	0.75041	483.4	0.75522		483.4	0.30241	483.4	0.31858		483.4	0.05999	483.4	0.07636
		483.6	0.96345	483.6	0.97069		483.6	0.76236	483.6	0.76414		483.6	0.30888	483.6	0.32484		483.6	0.06179	483.6	0.07811
		483.8	0.97498	483.8	0.97635		483.8	0.77228	483.8	0.77481		483.8	0.31443	483.8	0.3311		483.8	0.06339	483.8	0.08093
		484	0.97807	484	0.97655		484	0.78231	484	0.78521		484	0.3207	484	0.33674		484	0.06503	484	0.08291
		484.2	0.9806	484.2	0.97626		484.2	0.79336	484.2	0.79683		484.2	0.32698	484.2	0.343		484.2	0.06578	484.2	0.08515
		484.4	0.98538	484.4	0.97928		484.4	0.80621	484.4	0.80899		484.4	0.3342	484.4	0.34988		484.4	0.06845	484.4	0.08642
		484.6	0.98454	484.6	0.97411		484.6	0.81715	484.6	0.81912		484.6	0.34016	484.6	0.35833		484.6	0.06963	484.6	0.08869
		484.8	0.99044	484.8	0.97997		484.8	0.82752	484.8	0.83249		484.8	0.34769	484.8	0.36553		484.8	0.07125	484.8	0.09083
		485	0.99185	485	0.98827		485	0.83789	485	0.84208		485	0.35302	485	0.37211		485	0.07266	485	0.09321
		485.2	0.98932	485.2	0.99121		485.2	0.84781	485.2	0.84965		485.2	0.35992	485.2	0.38244		485.2	0.07354	485.2	0.09673
		485.4	0.99747	485.4	0.99902		485.4	0.85863	485.4	0.856		485.4	0.36745	485.4	0.38807		485.4	0.07433	485.4	0.1
		485.6	1	485.6	1		485.6	0.86776	485.6	0.86883		485.6	0.37593	485.6	0.39746		485.6	0.07533	485.6	0.10412
		485.8	0.9941	485.8	0.99511		485.8	0.87678	485.8	0.88085		485.8	0.38283	485.8	0.40654		485.8	0.07815	485.8	0.10653
		486	0.99606	486	0.99707		486	0.8849	486	0.89517		486	0.38942	486	0.41342		486	0.08077	486	0.11139
		486.2	0.99128	486.2	0.98925		486.2	0.89392	486.2	0.90679		486.2	0.39569	486.2	0.42375		486.2	0.08311	486.2	0.11324
		486.4	0.99719	486.4	0.9873		486.4	0.90204	486.4	0.91652		486.4	0.40448	486.4	0.43252		486.4	0.08553	486.4	0.11724
		486.6	0.99691	486.6	0.97987		486.6	0.91015	486.6	0.92476		486.6	0.41264	486.6	0.43878		486.6	0.08747	486.6	0.12225
		486.8	0.991	486.8	0.97831		486.8	0.91793	486.8	0.93327		486.8	0.42048	486.8	0.44598		486.8	0.09109	486.8	0.12502
		487	0.98341	487	0.97762		487	0.92672	487	0.9407		487	0.42864	487	0.45537		487	0.09335	487	0.12981
		487.2	0.98369	487.2	0.98046		487.2	0.93586	487.2	0.94934		487.2	0.43742	487.2	0.46476		487.2	0.0961	487.2	0.13506
		487.4	0.98257	487.4	0.97841		487.4	0.9416	487.4	0.95704		487.4	0.44652	487.4	0.47446		487.4	0.09892	487.4	0.13935
		487.6	0.97891	487.6	0.96717		487.6	0.94747	487.6	0.96096		487.6	0.45625	487.6	0.48322		487.6	0.10255	487.6	0.14363
		487.8	0.9792	487.8	0.96775		487.8	0.95243	487.8	0.96096		487.8	0.46409	487.8	0.49293		487.8	0.10505	487.8	0.14936
		488	0.97779	488	0.97		488	0.95761	488	0.9719		488	0.47194	488	0.49919		488	0.10779	488	0.15541
		488.2	0.97132	488.2	0.96854		488.2	0.96415	488.2	0.9742		488.2	0.48104	488.2	0.50889		488.2	0.11094	488.2	0.16087
		488.4	0.96401	488.4	0.96228		488.4	0.96889	488.4	0.97244		488.4	0.49202	488.4	0.52172		488.4	0.11384	488.4	0.16571
		488.6	0.95952	488.6	0.95798		488.6	0.97272	488.6	0.97744		488.6	0.50112	488.6	0.53831		488.6	0.11779	488.6	0.17043
		488.8	0.94968	488.8	0.95378		488.8	0.97644	488.8	0.98149		488.8	0.51084	488.8	0.54708		488.8	0.12207	488.8	0.17787
		489	0.94658	489	0.95447		489	0.97903	489	0.98528		489	0.52183	489	0.55428		489	0.12602	489	0.18394
		489.2	0.94461	489.2	0.95232		489.2	0.98365	489.2	0.98798		489.2	0.53093	489.2	0.56555		489.2	0.13094	489.2	0.18902
		489.4	0.94321	489.4	0.95114		489.4	0.98591	489.4	0.98622		489.4	0.54034	489.4	0.57744		489.4	0.1357	489.4	0.19704
		489.6	0.93984	489.6	0.93952		489.6	0.98839	489.6	0.99176		489.6	0.55038	489.6	0.5862		489.6	0.14005	489.6	0.20368
		489.8	0.93253	489.8	0.92877		489.8	0.99143	489.8	0.99068		489.8	0.56042	489.8	0.59403		489.8	0.14513	489.8	0.21478
		490	0.92943	490	0.92457		490	0.99357	490	0.99541		490	0.57015	490	0.60811		490	0.15013	490	0.21815
		490.2	0.9314	490.2	0.91694		490.2	0.99549	490.2	0.99568		490.2	0.58081	490.2	0.61907		490.2	0.15513	490.2	0.22461
		490.4	0.92606	490.4	0.91792		490.4	0.99628	490.4	0.99662		490.4	0.59242	490.4	0.62846		490.4	0.16094	490.4	0.23224
		490.6	0.92212	490.6	0.90532		490.6	0.99696	490.6	1		490.6	0.60246	490.6	0.64161		490.6	0.16562	490.6	0.24298
		490.8	0.91734	490.8	0.90346		490.8	0.99955	490.8	0.99824		490.8	0.61376	490.8	0.65037		490.8	0.1711	490.8	0.25044
		491	0.90947	491	0.89809		491	0.99966	491	0.99676		491	0.62286	491	0.66039		491	0.17869	491	0.25959
		491.2	0.90357	491.2	0.8975		491.2	1	491.2	0.99554		491.2	0.63447	491.2	0.67228		491.2	0.18578	491.2	0.2685
		491.4	0.89766	491.4	0.89437		491.4	0.99944	491.4	0.99851		491.4	0.6467	491.4	0.68198		491.4	0.19312	491.4	0.27669
		491.6	0.89092	491.6	0.89359		491.6	0.99752	491.6	0.99824		491.6	0.65674	491.6	0.69482		491.6	0.20183	491.6	0.28319
		491.8	0.8822	491.8	0.88294		491.8	0.99617	491.8	0.99365		491.8	0.66678	491.8	0.70577		491.8	0.2103	491.8	0.29354
		492	0.87602	492	0.88167		492	0.99628	492	0.99135		492	0.67745	492	0.71642		492	0.21893	492	0.30077
		492.2	0.86758	492.2	0.87463		492.2	0.99493	492.2	0.99406		492.2	0.68781	492.2	0.72393		492.2	0.22732	492.2	0.30871
		492.4	0.85971	492.4	0.8677		492.4	0.99403	492.4	0.99244		492.4	0.70224	492.4	0.73488		492.4	0.23603	492.4	0.3169
		492.6	0.85521	492.6	0.85851		492.6	0.99222	492.6	0.99068		492.6	0.70977	492.6	0.74521		492.6	0.24595	492.6	0.33014
		492.8	0.84846	492.8	0.85509		492.8	0.98974	492.8	0.98649		492.8	0.71793	492.8	0.75398		492.8	0.25273	492.8	0.33761
		493	0.84397	493	0.85167		493	0.98715	493	0.98447		493	0.72922	493	0.76055		493	0.26112	493	0.34868
		493.2	0.83441	493.2	0.84395		493.2	0.98534	493.2	0.98014		493.2	0.74052	493.2	0.7737		493.2	0.27378	493.2	0.35855
		493.4	0.82485	493.4	0.83662		493.4	0.98399	493.4	0.97866		493.4	0.7515	493.4	0.78622		493.4	0.28564	493.4	0.37204
		493.6	0.81951	493.6	0.83135		493.6	0.98016	493.6	0.97204		493.6	0.76185	493.6	0.79498		493.6	0.29523	493.6	0.38263
		493.8	0.81051	493.8	0.82842		493.8	0.97734	493.8	0.97028		493.8	0.77158	493.8	0.80844		493.8	0.30515	493.8	0.39708
		494	0.80489	494	0.82021		494	0.97452	494	0.96947		494	0.78194	494	0.8172		494	0.3183	494	0.40743
		494.2	0.79561	494.2	0.81728		494.2	0.97035	494.2	0.96866		494.2	0.79229	494.2	0.82565		494.2	0.32814	494.2	0.41947
		494.4	0.78802	494.4	0.81161		494.4	0.96584	494.4	0.96272		494.4	0.8039	494.4	0.83504		494.4	0.34226	494.4	0.42983
		494.6	0.78549	494.6	0.8033		494.6	0.96088	494.6	0.95961		494.6	0.81457	494.6	0.84475		494.6	0.3546	494.6	0.44307
		494.8	0.77733	494.8	0.78992		494.8	0.95773	494.8	0.94813		494.8	0.82116	494.8	0.85289		494.8	0.36839	494.8	0.4539
		495	0.77227	495	0.77321		495	0.95468	495	0.94461		495	0.83214	495	0.86259		495	0.38121	495	0.46956
		495.2	0.76018	495.2	0.7779		495.2	0.95085	495.2	0.94624		495.2	0.84249	495.2	0.87104		495.2	0.39307	495.2	0.47846
		495.4	0.75372	495.4	0.76911		495.4	0.94623	495.4	0.9488		495.4	0.85253	495.4	0.87824		495.4	0.40638	495.4	0.48906
		495.6	0.7436	495.6	0.76832		495.6	0.94262	495.6	0.9384		495.6	0.86289	495.6	0.88857		495.6	0.4188	495.6	0.49893
		495.8	0.73769	495.8	0.76617		495.8	0.93777	495.8	0.92719		495.8	0.86979	495.8	0.89921		495.8	0.43178	495.8	0.50977
		496	0.73291	496	0.75103		496	0.93236	496	0.92314		496	0.87826	496	0.90485		496	0.44646	496	0.52373
		496.2	0.72532	496.2	0.73735		496.2	0.92819	496.2	0.91692		496.2	0.88799	496.2	0.91674		496.2	0.46219	496.2	0.53722
		496.4	0.71773	496.4	0.73412		496.4	0.92233	496.4	0.91125		496.4	0.89458	496.4	0.9205		496.4	0.47695	496.4	0.54805
		496.6	0.71576	496.6	0.72289		496.6	0.91793	496.6	0.90666		496.6	0.90211	496.6	0.92613		496.6	0.4901	496.6	0.56346
		496.8	0.70958	496.8	0.71859		496.8	0.91196	496.8	0.90247		496.8	0.90744	496.8	0.93333		496.8	0.50687	496.8	0.57044
		497	0.69861	497	0.71917		497	0.90621	497	0.89571		497	0.91277	497	0.93834		497	0.51994	497	0.58369
		497.2	0.69524	497.2	0.71136		497.2	0.90057	497.2	0.8945		497.2	0.92093	497.2	0.94929		497.2	0.52962	497.2	0.59765
		497.4	0.69412	497.4	0.69758		497.4	0.89493	497.4	0.88828		497.4	0.92595	497.4	0.95117		497.4	0.54446	497.4	0.60825
		497.6	0.68456	497.6	0.7012		497.6	0.88783	497.6	0.88112		497.6	0.9338	497.6	0.9543		497.6	0.55607	497.6	0.61788
		497.8	0.68118	497.8	0.69221		497.8	0.88253	497.8	0.87288		497.8	0.94101	497.8	0.95712		497.8	0.57261	497.8	0.63305
		498	0.67528	498	0.69465		498	0.87836	498	0.8668		498	0.94666	498	0.96338		498	0.58761	498	0.64629
		498.2	0.66966	498.2	0.6968		498.2	0.87239	498.2	0.86248		498.2	0.95199	498.2	0.96745		498.2	0.59922	498.2	0.65905
		498.4	0.66488	498.4	0.68634		498.4	0.86686	498.4	0.85667		498.4	0.9567	498.4	0.96933		498.4	0.61173	498.4	0.66892
		498.6	0.6615	498.6	0.6837		498.6	0.86145	498.6	0.84938		498.6	0.96235	498.6	0.97433		498.6	0.62737	498.6	0.68409
		498.8	0.65616	498.8	0.67061		498.8	0.85582	498.8	0.83803		498.8	0.96705	498.8	0.97652		498.8	0.64149	498.8	0.69397
		499	0.6511	499	0.6668		499	0.85108	499	0.82952		499	0.97113	499	0.97496		499	0.65576	499	0.70793
		499.2	0.64463	499.2	0.65996		499.2	0.84725	499.2	0.82196		499.2	0.97396	499.2	0.98529		499.2	0.66673	499.2	0.71467
		499.4	0.63676	499.4	0.6538		499.4	0.84071	499.4	0.81804		499.4	0.97898	499.4	0.98466		499.4	0.67948	499.4	0.72912
		499.6	0.63283	499.6	0.65566		499.6	0.83417	499.6	0.81277		499.6	0.98368	499.6	0.98623		499.6	0.6944	499.6	0.73562
		499.8	0.62608	499.8	0.64296		499.8	0.82583	499.8	0.80602		499.8	0.9887	499.8	0.98341		499.8	0.70754	499.8	0.7491
		500	0.6213	500	0.64237		500	0.81952	500	0.80183		500	0.99121	500	0.98779		500	0.72222	500	0.75729
		500.2	0.61455	500.2	0.63319		500.2	0.81219	500.2	0.79575		500.2	0.99341	500.2	0.99437		500.2	0.73698	500.2	0.77029
		500.4	0.60809	500.4	0.62654		500.4	0.80486	500.4	0.78643		500.4	0.99592	500.4	0.99405		500.4	0.74965	500.4	0.77776
		500.6	0.60612	500.6	0.62234		500.6	0.79674	500.6	0.77994		500.6	0.99812	500.6	0.99656		500.6	0.76045	500.6	0.79533
		500.8	0.60387	500.8	0.61912		500.8	0.7902	500.8	0.77387		500.8	0.99874	500.8	1		500.8	0.7711	500.8	0.80159
		501	0.596	501	0.60983		501	0.78231	501	0.76657		501	1	501	0.99624		501	0.77973	501	0.8158
		501.2	0.59262	501.2	0.6027		501.2	0.77645	501.2	0.75847		501.2	1	501.2	0.99718		501.2	0.79159	501.2	0.82423
		501.4	0.58812	501.4	0.59674		501.4	0.7716	501.4	0.75549		501.4	0.99843	501.4	0.99656		501.4	0.80159	501.4	0.83386
		501.6	0.58475	501.6	0.5943		501.6	0.76461	501.6	0.7505		501.6	0.99592	501.6	0.9903		501.6	0.8153	501.6	0.84012
		501.8	0.57772	501.8	0.59195		501.8	0.75796	501.8	0.74117		501.8	0.99529	501.8	0.98998		501.8	0.82498	501.8	0.84975
		502	0.57379	502	0.5813		502	0.75188	502	0.73496		502	0.99341	502	0.99061		502	0.83304	502	0.85457
		502.2	0.56957	502.2	0.57945		502.2	0.7459	502.2	0.7278		502.2	0.99278	502.2	0.98435		502.2	0.84192	502.2	0.86444
		502.4	0.56366	502.4	0.56733		502.4	0.73947	502.4	0.72186		502.4	0.99341	502.4	0.97746		502.4	0.85401	502.4	0.86853
		502.6	0.56282	502.6	0.56342		502.6	0.73282	502.6	0.71375		502.6	0.99278	502.6	0.97339		502.6	0.86127	502.6	0.87913
		502.8	0.55776	502.8	0.5558		502.8	0.72707	502.8	0.707		502.8	0.99027	502.8	0.96901		502.8	0.87256	502.8	0.88755
		503	0.55326	503	0.54515		503	0.72087	503	0.69889		503	0.98745	503	0.96369		503	0.88144	503	0.88924
		503.2	0.54905	503.2	0.53342		503.2	0.71422	503.2	0.69565		503.2	0.98588	503.2	0.95806		503.2	0.88789	503.2	0.88948
		503.4	0.54089	503.4	0.52785		503.4	0.70802	503.4	0.68822		503.4	0.98212	503.4	0.95743		503.4	0.89515	503.4	0.89959
		503.6	0.53977	503.6	0.5257		503.6	0.70148	503.6	0.68012		503.6	0.98023	503.6	0.95555		503.6	0.90321	503.6	0.902
		503.8	0.53499	503.8	0.5303		503.8	0.69472	503.8	0.67674		503.8	0.97804	503.8	0.95054		503.8	0.91209	503.8	0.90971
		504	0.52908	504	0.52219		504	0.68886	504	0.66701		504	0.97678	504	0.94773		504	0.91773	504	0.91741
		504.2	0.52627	504.2	0.51222		504.2	0.68277	504.2	0.66269		504.2	0.97364	504.2	0.94022		504.2	0.9266	504.2	0.92704
		504.4	0.52206	504.4	0.5171		504.4	0.67668	504.4	0.65418		504.4	0.97208	504.4	0.93709		504.4	0.93467	504.4	0.93162
		504.6	0.51671	504.6	0.50733		504.6	0.67026	504.6	0.64702		504.6	0.96862	504.6	0.9327		504.6	0.9387	504.6	0.9398
		504.8	0.51137	504.8	0.50352		504.8	0.66406	504.8	0.64243		504.8	0.96486	504.8	0.92895		504.8	0.94273	504.8	0.94173
		505	0.50603	505	0.49952		505	0.65797	505	0.635		505	0.96392	505	0.92832		505	0.94596	505	0.94631
		505.2	0.50041	505.2	0.49522		505.2	0.65233	505.2	0.62986		505.2	0.96047	505.2	0.93176		505.2	0.94838	505.2	0.9504
		505.4	0.49422	505.4	0.49014		505.4	0.64681	505.4	0.62581		505.4	0.9589	505.4	0.92738		505.4	0.95241	505.4	0.95473
		505.6	0.48916	505.6	0.48926		505.6	0.64072	505.6	0.61703		505.6	0.95419	505.6	0.92457		505.6	0.95483	505.6	0.9516
		505.8	0.48241	505.8	0.47245		505.8	0.63632	505.8	0.61392		505.8	0.95074	505.8	0.91862		505.8	0.95645	505.8	0.96316
		506	0.47398	506	0.47255		506	0.63182	506	0.6069		506	0.94854	506	0.91236		506	0.96532	506	0.96485
		506.2	0.47033	506.2	0.47059		506.2	0.62629	506.2	0.60339		506.2	0.94635	506.2	0.90672		506.2	0.96935	506.2	0.97111
		506.4	0.46723	506.4	0.47196		506.4	0.62088	506.4	0.59366		506.4	0.94321	506.4	0.90485		506.4	0.97258	506.4	0.97327
		506.6	0.45936	506.6	0.46571		506.6	0.61547	506.6	0.58731		506.6	0.9385	506.6	0.90234		506.6	0.97742	506.6	0.97664
		506.8	0.45542	506.8	0.46893		506.8	0.60995	506.8	0.58312		506.8	0.93474	506.8	0.89546		506.8	0.98468	506.8	0.97809
		507	0.45346	507	0.45975		507	0.60521	507	0.57813		507	0.93129	507	0.89264		507	0.98629	507	0.97953
		507.2	0.45121	507.2	0.45486		507.2	0.60036	507.2	0.57664		507.2	0.92721	507.2	0.89013		507.2	0.98871	507.2	0.98098
		507.4	0.44868	507.4	0.44802		507.4	0.59473	507.4	0.57178		507.4	0.9247	507.4	0.88262		507.4	0.99113	507.4	0.98652
		507.6	0.44277	507.6	0.44841		507.6	0.5892	507.6	0.5657		507.6	0.91936	507.6	0.87918		507.6	0.99435	507.6	0.97785
		507.8	0.43996	507.8	0.44323		507.8	0.58345	507.8	0.56043		507.8	0.91654	507.8	0.87761		507.8	0.99758	507.8	0.98579
		508	0.4394	508	0.44304		508	0.57838	508	0.55435		508	0.91058	508	0.87761		508	0.99919	508	0.98772
		508.2	0.4349	508.2	0.44011		508.2	0.57365	508.2	0.55165		508.2	0.90744	508.2	0.87386		508.2	0.99919	508.2	0.98628
		508.4	0.43068	508.4	0.43825		508.4	0.57038	508.4	0.54435		508.4	0.90367	508.4	0.86509		508.4	0.99919	508.4	0.98579
		508.6	0.429	508.6	0.43249		508.6	0.56519	508.6	0.54435		508.6	0.90054	508.6	0.86134		508.6	0.99839	508.6	0.99278
		508.8	0.42141	508.8	0.42994		508.8	0.56	508.8	0.53584		508.8	0.89677	508.8	0.8604		508.8	0.99758	508.8	0.99494
		509	0.41522	509	0.42398		509	0.55459	509	0.53247		509	0.89112	509	0.85821		509	0.99677	509	1
		509.2	0.4155	509.2	0.42418		509.2	0.55223	509.2	0.52733		509.2	0.88736	509.2	0.85007		509.2	0.99839	509.2	0.99759
		509.4	0.41185	509.4	0.42115		509.4	0.54828	509.4	0.5222		509.4	0.88108	509.4	0.84224		509.4	0.99677	509.4	0.99735
		509.6	0.40651	509.6	0.40864		509.6	0.54535	509.6	0.51761		509.6	0.87481	509.6	0.83567		509.6	0.99516	509.6	0.99302
		509.8	0.40032	509.8	0.4104		509.8	0.54061	509.8	0.51396		509.8	0.87104	509.8	0.83379		509.8	0.99274	509.8	0.99735
		510	0.39554	510	0.40962		510	0.53644	510	0.51139		510	0.86759	510	0.83129		510	0.99355	510	0.99591
		510.2	0.39301	510.2	0.40747		510.2	0.53205	510.2	0.50734		510.2	0.86414	510.2	0.82972		510.2	0.99597	510.2	0.99687
		510.4	0.39104	510.4	0.40386		510.4	0.52912	510.4	0.50491		510.4	0.86194	510.4	0.82221		510.4	0.99839	510.4	0.9947
		510.6	0.38683	510.6	0.39174		510.6	0.52348	510.6	0.49869		510.6	0.85881	510.6	0.82096		510.6	0.99677	510.6	0.99567
		510.8	0.38177	510.8	0.3893		510.8	0.51976	510.8	0.49424		510.8	0.85724	510.8	0.81689		510.8	0.99919	510.8	0.99085
		511	0.37642	511	0.38363		511	0.51525	511	0.49153		511	0.85441	511	0.81282		511	1	511	0.9935
		511.2	0.37305	511.2	0.38324		511.2	0.51063	511.2	0.48613		511.2	0.85065	511.2	0.81094		511.2	1	511.2	0.98772
		511.4	0.36883	511.4	0.38031		511.4	0.50792	511.4	0.48032		511.4	0.84751	511.4	0.80907		511.4	0.99758	511.4	0.98989
		511.6	0.3649	511.6	0.37161		511.6	0.50375	511.6	0.47762		511.6	0.84312	511.6	0.80281		511.6	0.99516	511.6	0.9829
		511.8	0.36321	511.8	0.36721		511.8	0.49913	511.8	0.47303		511.8	0.83904	511.8	0.79748		511.8	0.99516	511.8	0.98315
		512	0.35955	512	0.36878		512	0.49563	512	0.47006		512	0.83559	512	0.79435		512	0.99435	512	0.98555
		512.2	0.35562	512.2	0.36497		512.2	0.49394	512.2	0.46573		512.2	0.83151	512.2	0.7931		512.2	0.99435	512.2	0.98916
		512.4	0.35337	512.4	0.36057		512.4	0.49124	512.4	0.46276		512.4	0.82806	512.4	0.78715		512.4	0.99355	512.4	0.98218
		512.6	0.34747	512.6	0.35725		512.6	0.4874	512.6	0.45925		512.6	0.82523	512.6	0.78402		512.6	0.99274	512.6	0.98266
		512.8	0.34494	512.8	0.36487		512.8	0.48199	512.8	0.45898		512.8	0.82178	512.8	0.77902		512.8	0.99032	512.8	0.97905
		513	0.34072	513	0.36028		513	0.47918	513	0.45466		513	0.81865	513	0.77714		513	0.99032	513	0.97833
		513.2	0.341	513.2	0.36243		513.2	0.47546	513.2	0.45168		513.2	0.8177	513.2	0.77338		513.2	0.99516	513.2	0.97544
		513.4	0.33763	513.4	0.35529		513.4	0.46993	513.4	0.44655		513.4	0.81425	513.4	0.76618		513.4	0.98951	513.4	0.97809
		513.6	0.33453	513.6	0.35187		513.6	0.46801	513.6	0.4429		513.6	0.81112	513.6	0.76431		513.6	0.99032	513.6	0.97688
		513.8	0.33032	513.8	0.34494		513.8	0.46384	513.8	0.44493		513.8	0.8086	513.8	0.7593		513.8	0.98629	513.8	0.97737
		514	0.33116	514	0.34533		514	0.46103	514	0.4429		514	0.8039	514	0.75898		514	0.98145	514	0.97111
		514.2	0.32891	514.2	0.34503		514.2	0.45652	514.2	0.43709		514.2	0.79888	514.2	0.75429		514.2	0.98145	514.2	0.96918
		514.4	0.3275	514.4	0.33878		514.4	0.45325	514.4	0.4321		514.4	0.79417	514.4	0.74991		514.4	0.97661	514.4	0.96388
		514.6	0.32722	514.6	0.33829		514.6	0.44953	514.6	0.42669		514.6	0.79103	514.6	0.74803		514.6	0.9758	514.6	0.96774
		514.8	0.32132	514.8	0.33643		514.8	0.44648	514.8	0.42494		514.8	0.78633	514.8	0.74991		514.8	0.9758	514.8	0.96268
		515	0.31738	515	0.32344		515	0.44344	515	0.42264		515	0.7835	515	0.7402		515	0.97258	515	0.96147
		515.2	0.31401	515.2	0.32354		515.2	0.43994	515.2	0.41859		515.2	0.77911	515.2	0.73926		515.2	0.97338	515.2	0.95329
		515.4	0.30979	515.4	0.33047		515.4	0.43622	515.4	0.41697		515.4	0.7766	515.4	0.73551		515.4	0.97016	515.4	0.95425
		515.6	0.30529	515.6	0.32696		515.6	0.43273	515.6	0.41318		515.6	0.77472	515.6	0.73207		515.6	0.96451	515.6	0.95184
		515.8	0.30361	515.8	0.32187		515.8	0.43093	515.8	0.40832		515.8	0.77001	515.8	0.72424		515.8	0.96209	515.8	0.95377
		516	0.30248	516	0.32266		516	0.42777	516	0.4044		516	0.76938	516	0.72393		516	0.96129	516	0.95064
		516.2	0.30192	516.2	0.32051		516.2	0.4245	516.2	0.40251		516.2	0.76593	516.2	0.71923		516.2	0.95887	516.2	0.94727
		516.4	0.29967	516.4	0.3164		516.4	0.4201	516.4	0.39887		516.4	0.76091	516.4	0.71735		516.4	0.95483	516.4	0.94414
		516.6	0.29967	516.6	0.31973		516.6	0.41672	516.6	0.39427		516.6	0.75683	516.6	0.70953		516.6	0.95241	516.6	0.94438
		516.8	0.29686	516.8	0.31435		516.8	0.41266	516.8	0.3936		516.8	0.75401	516.8	0.70953		516.8	0.95161	516.8	0.93571
		517	0.29658	517	0.31308		517	0.4103	517	0.39049		517	0.75025	517	0.70233		517	0.94999	517	0.93162
		517.2	0.29377	517.2	0.31484		517.2	0.40691	517.2	0.39036		517.2	0.74617	517.2	0.69951		517.2	0.94515	517.2	0.92536
		517.4	0.28758	517.4	0.31025		517.4	0.40195	517.4	0.38779		517.4	0.74303	517.4	0.69325		517.4	0.94354	517.4	0.92295
		517.6	0.28758	517.6	0.31142		517.6	0.39778	517.6	0.38279		517.6	0.73707	517.6	0.69263		517.6	0.94193	517.6	0.91982
		517.8	0.28618	517.8	0.30859		517.8	0.39519	517.8	0.38157		517.8	0.7333	517.8	0.68981		517.8	0.94112	517.8	0.92343
		518	0.28561	518	0.30565		518	0.39181	518	0.37725		518	0.7286	518	0.68511		518	0.9387	518	0.91741
		518.2	0.2828	518.2	0.30048		518.2	0.3891	518.2	0.37266		518.2	0.72609	518.2	0.68511		518.2	0.93306	518.2	0.91813
		518.4	0.27665	518.4	0.29217		518.4	0.38651	518.4	0.37144		518.4	0.72389	518.4	0.68668		518.4	0.92983	518.4	0.91139
		518.6	0.27549	518.6	0.29461		518.6	0.38347	518.6	0.36915		518.6	0.71981	518.6	0.68449		518.6	0.92741	518.6	0.91236
		518.8	0.27237	518.8	0.2952		518.8	0.38008	518.8	0.36807		518.8	0.71699	518.8	0.68324		518.8	0.9258	518.8	0.9073
		519	0.26875	519	0.28621		519	0.37749	519	0.36415		519	0.71542	519	0.68011		519	0.92418	519	0.9073
		519.2	0.26891	519.2	0.28504		519.2	0.37501	519.2	0.36131		519.2	0.71071	519.2	0.6776		519.2	0.92096	519.2	0.90176
		519.4	0.26506	519.4	0.2825		519.4	0.37276	519.4	0.35793		519.4	0.70726	519.4	0.67009		519.4	0.91531	519.4	0.90128
		519.6	0.26321	519.6	0.27712		519.6	0.37084	519.6	0.3551		519.6	0.70381	519.6	0.66226		519.6	0.91289	519.6	0.89381
		519.8	0.26085	519.8	0.27888		519.8	0.36858	519.8	0.35064		519.8	0.6991	519.8	0.66133		519.8	0.91047	519.8	0.8955
		520	0.25885	520	0.28035		520	0.36599	520	0.3474		520	0.69565	520	0.65913		520	0.90563	520	0.88491
		520.2	0.25593	520.2	0.27556		520.2	0.36295	520.2	0.34564		520.2	0.69408	520.2	0.66007		520.2	0.90241	520.2	0.88202
		520.4	0.2539	520.4	0.27321		520.4	0.35968	520.4	0.34253		520.4	0.69032	520.4	0.65475		520.4	0.89676	520.4	0.87768
		520.6	0.25449	520.6	0.26794		520.6	0.35675	520.6	0.33821		520.6	0.68718	520.6	0.64693		520.6	0.89676	520.6	0.87985
		520.8	0.25244	520.8	0.26647		520.8	0.35449	520.8	0.33537		520.8	0.68373	520.8	0.64411		520.8	0.89192	520.8	0.876
		521	0.25213	521	0.26481		521	0.35258	521	0.33375		521	0.68059	521	0.63848		521	0.89031	521	0.87913
		521.2	0.25134	521.2	0.26325		521.2	0.34942	521.2	0.33294		521.2	0.67777	521.2	0.63597		521.2	0.8895	521.2	0.87335
		521.4	0.24949	521.4	0.26637		521.4	0.34638	521.4	0.32903		521.4	0.67494	521.4	0.63347		521.4	0.8895	521.4	0.87431
		521.6	0.246	521.6	0.26276		521.6	0.34491	521.6	0.32565		521.6	0.6718	521.6	0.63316		521.6	0.88466	521.6	0.86203
		521.8	0.24243	521.8	0.25738		521.8	0.34221	521.8	0.32268		521.8	0.66835	521.8	0.63065		521.8	0.88063	521.8	0.8642
		522	0.23875	522	0.25797		522	0.34029	522	0.32011		522	0.6671	522	0.62721		522	0.87498	522	0.85866
		522.2	0.23619	522.2	0.25348		522.2	0.33792	522.2	0.31606		522.2	0.66302	522.2	0.62345		522.2	0.87337	522.2	0.8536
		522.4	0.23498	522.4	0.2525		522.4	0.33522	522.4	0.31565		522.4	0.65894	522.4	0.61782		522.4	0.87176	522.4	0.84614
		522.6	0.22955	522.6	0.24693		522.6	0.33398	522.6	0.31376		522.6	0.6558	522.6	0.61375		522.6	0.86692	522.6	0.84638
		522.8	0.22936	522.8	0.25211		522.8	0.33116	522.8	0.31011		522.8	0.65267	522.8	0.60937		522.8	0.86289	522.8	0.84397
		523	0.22809	523	0.24859		523	0.32811	523	0.3062		523	0.64859	523	0.60874		523	0.86047	523	0.84879
		523.2	0.22551	523.2	0.25172		523.2	0.32608	523.2	0.30498		523.2	0.64576	523.2	0.60467		523.2	0.85643	523.2	0.83964
		523.4	0.22643	523.4	0.2483		523.4	0.32304	523.4	0.30255		523.4	0.64325	523.4	0.60373		523.4	0.85321	523.4	0.83916
		523.6	0.22134	523.6	0.25015		523.6	0.32079	523.6	0.30106		523.6	0.64043	523.6	0.59779		523.6	0.84756	523.6	0.83506
		523.8	0.22081	523.8	0.24312		523.8	0.31831	523.8	0.29985		523.8	0.63792	523.8	0.59528		523.8	0.84272	523.8	0.83386
		524	0.21949	524	0.24126		524	0.31594	524	0.29769		524	0.63572	524	0.5934		524	0.84111	524	0.82736
		524.2	0.21645	524.2	0.24146		524.2	0.31425	524.2	0.29215		524.2	0.63258	524.2	0.5934		524.2	0.83869	524.2	0.82158
		524.4	0.21463	524.4	0.2395		524.4	0.31165	524.4	0.29107		524.4	0.63039	524.4	0.58683		524.4	0.83708	524.4	0.81893
		524.6	0.21325	524.6	0.23266		524.6	0.30917	524.6	0.28904		524.6	0.62725	524.6	0.5812		524.6	0.83304	524.6	0.81604
		524.8	0.20956	524.8	0.23462		524.8	0.30624	524.8	0.28661		524.8	0.62254	524.8	0.57807		524.8	0.83304	524.8	0.81002
		525	0.21142	525	0.22758		525	0.30421	525	0.28148		525	0.61815	525	0.56961		525	0.83062	525	0.81074
		525.2	0.21097	525.2	0.22661		525.2	0.3014	525.2	0.27972		525.2	0.6147	525.2	0.56617		525.2	0.82498	525.2	0.79895
		525.4	0.20973	525.4	0.2226		525.4	0.29903	525.4	0.28012		525.4	0.61093	525.4	0.56429		525.4	0.82175	525.4	0.79943
		525.6	0.20864	525.6	0.22152		525.6	0.29542	525.6	0.28175		525.6	0.60874	525.6	0.56586		525.6	0.81611	525.6	0.79245
		525.8	0.20529	525.8	0.21537		525.8	0.29294	525.8	0.27823		525.8	0.6056	525.8	0.5596		525.8	0.81288	525.8	0.79509
		526	0.20197	526	0.21781		526	0.29181	526	0.27661		526	0.60152	526	0.55616		526	0.81288	526	0.79124
		526.2	0.20169	526.2	0.2142		526.2	0.29001	526.2	0.27215		526.2	0.59807	526.2	0.5524		526.2	0.80965	526.2	0.78907
		526.4	0.19863	526.4	0.21185		526.4	0.2873	526.4	0.26675		526.4	0.59336	526.4	0.55083		526.4	0.80554	526.4	0.78402
		526.6	0.19823	526.6	0.2099		526.6	0.2846	526.6	0.26459		526.6	0.59054	526.6	0.54896		526.6	0.80256	526.6	0.78089
		526.8	0.19686	526.8	0.2096		526.8	0.28212	526.8	0.26175		526.8	0.58772	526.8	0.54332		526.8	0.79989	526.8	0.77679
		527	0.19312	527	0.20579		527	0.27998	527	0.25986		527	0.58521	527	0.54207		527	0.80022	527	0.77631
		527.2	0.19033	527.2	0.2055		527.2	0.27772	527.2	0.25838		527.2	0.57987	527.2	0.53831		527.2	0.7957	527.2	0.76885
		527.4	0.19126	527.4	0.20276		527.4	0.27524	527.4	0.25716		527.4	0.57642	527.4	0.53456		527.4	0.79384	527.4	0.76427
		527.6	0.19036	527.6	0.20657		527.6	0.27423	527.6	0.2554		527.6	0.57297	527.6	0.53424		527.6	0.79054	527.6	0.76066
		527.8	0.18811	527.8	0.2014		527.8	0.27152	527.8	0.25135		527.8	0.5692	527.8	0.53237		527.8	0.78876	527.8	0.75946
		528	0.18955	528	0.20198		528	0.26994	528	0.24878		528	0.56669	528	0.53111		528	0.7828	528	0.75536
		528.2	0.1882	528.2	0.20179		528.2	0.26724	528.2	0.24662		528.2	0.56324	528.2	0.52798		528.2	0.77989	528.2	0.75512
		528.4	0.18693	528.4	0.19934		528.4	0.26566	528.4	0.24473		528.4	0.56011	528.4	0.5283		528.4	0.77449	528.4	0.7491
		528.6	0.18595	528.6	0.19504		528.6	0.26341	528.6	0.24541		528.6	0.55634	528.6	0.52579		528.6	0.76908	528.6	0.74694
		528.8	0.18238	528.8	0.19416		528.8	0.26093	528.8	0.23946		528.8	0.55352	528.8	0.52611		528.8	0.76779	528.8	0.74284
		529	0.18516	529	0.19377		529	0.25788	529	0.2396		529	0.55132	529	0.52016		529	0.76271	529	0.74549
		529.2	0.18398	529.2	0.19602		529.2	0.25585	529.2	0.24108		529.2	0.54755	529.2	0.51515		529.2	0.76199	529.2	0.74453
		529.4	0.18156	529.4	0.19436		529.4	0.25416	529.4	0.24135		529.4	0.54504	529.4	0.51202		529.4	0.7565	529.4	0.74429
		529.6	0.18089	529.6	0.19026		529.6	0.25202	529.6	0.23676		529.6	0.54253	529.6	0.51108		529.6	0.75618	529.6	0.73827
		529.8	0.17976	529.8	0.18635		529.8	0.25022	529.8	0.23311		529.8	0.54097	529.8	0.50482		529.8	0.75255	529.8	0.73827
		530	0.17751	530	0.18498		530	0.24852	530	0.23095		530	0.53657	530	0.50388		530	0.74779	530	0.73345
		530.2	0.17386	530.2	0.18088		530.2	0.24706	530.2	0.22933		530.2	0.53344	530.2	0.4995		530.2	0.74271	530.2	0.72888
		530.4	0.17181	530.4	0.18244		530.4	0.2448	530.4	0.22798		530.4	0.53093	530.4	0.49449		530.4	0.73747	530.4	0.72551
		530.6	0.17006	530.6	0.18224		530.6	0.24368	530.6	0.22514		530.6	0.52936	530.6	0.49543		530.6	0.73731	530.6	0.72551
		530.8	0.17155	530.8	0.17619		530.8	0.24131	530.8	0.22379		530.8	0.52591	530.8	0.49449		530.8	0.73335	530.8	0.71925
		531	0.17029	531	0.17179		531	0.23951	531	0.2215		531	0.52245	531	0.48917		531	0.73424	531	0.72069
		531.2	0.17063	531.2	0.17267		531.2	0.23849	531.2	0.21785		531.2	0.52057	531.2	0.48823		531.2	0.72964	531.2	0.71491
		531.4	0.16978	531.4	0.17501		531.4	0.2359	531.4	0.2188		531.4	0.51775	531.4	0.48604		531.4	0.72819	531.4	0.71106
		531.6	0.16773	531.6	0.17062		531.6	0.23432	531.6	0.21663		531.6	0.51555	531.6	0.48291		531.6	0.72577	531.6	0.7036
		531.8	0.16357	531.8	0.16485		531.8	0.23319	531.8	0.21663		531.8	0.5143	531.8	0.48009		531.8	0.72577	531.8	0.70384
		532	0.16067	532	0.16534		532	0.23184	532	0.21636		532	0.51053	532	0.4779		532	0.72343	532	0.69613
		532.2	0.15845	532.2	0.16329		532.2	0.22936	532.2	0.21407		532.2	0.50708	532.2	0.47321		532.2	0.72029	532.2	0.69565
		532.4	0.15741	532.4	0.16485		532.4	0.22778	532.4	0.20974		532.4	0.50488	532.4	0.46914		532.4	0.71884	532.4	0.69252
		532.6	0.15677	532.6	0.16436		532.6	0.22609	532.6	0.20893		532.6	0.503	532.6	0.46632		532.6	0.71456	532.6	0.69083
		532.8	0.15767	532.8	0.16397		532.8	0.22316	532.8	0.20785		532.8	0.50112	532.8	0.46663		532.8	0.71045	532.8	0.68674
		533	0.15733	533	0.16231		533	0.22079	533	0.20569		533	0.49955	533	0.46757		533	0.70916	533	0.68
		533.2	0.15663	533.2	0.16143		533.2	0.21966	533.2	0.20191		533.2	0.4961	533.2	0.461		533.2	0.7065	533.2	0.67663
		533.4	0.15438	533.4	0.15948		533.4	0.2182	533.4	0.20231		533.4	0.4939	533.4	0.46225		533.4	0.70343	533.4	0.67904
		533.6	0.15634	533.6	0.15948		533.6	0.21651	533.6	0.19745		533.6	0.49045	533.6	0.46163		533.6	0.70158	533.6	0.67374
		533.8	0.15314	533.8	0.15938		533.8	0.21527	533.8	0.19705		533.8	0.48794	533.8	0.46131		533.8	0.69996	533.8	0.67013
		534	0.15142	534	0.15879		534	0.2138	534	0.19678		534	0.48637	534	0.45756		534	0.69899	534	0.66724
		534.2	0.14977	534.2	0.16114		534.2	0.212	534.2	0.1957		534.2	0.48417	534.2	0.45537		534.2	0.69577	534.2	0.66652
		534.4	0.14808	534.4	0.16153		534.4	0.21042	534.4	0.19394		534.4	0.48229	534.4	0.45067		534.4	0.69093	534.4	0.66266
		534.6	0.1474	534.6	0.15733		534.6	0.2085	534.6	0.19353		534.6	0.4779	534.6	0.44629		534.6	0.69012	534.6	0.6617
		534.8	0.1456	534.8	0.15557		534.8	0.20681	534.8	0.18948		534.8	0.47476	534.8	0.44723		534.8	0.68561	534.8	0.65688
		535	0.14279	535	0.1542		535	0.20535	535	0.18921		535	0.471	535	0.44347		535	0.68077	535	0.65785
		535.2	0.14172	535.2	0.15742		535.2	0.20321	535.2	0.18881		535.2	0.46755	535.2	0.4394		535.2	0.67948	535.2	0.65279
		535.4	0.14001	535.4	0.15303		535.4	0.20208	535.4	0.18489		535.4	0.4666	535.4	0.4369		535.4	0.68012	535.4	0.65207
		535.6	0.13908	535.6	0.15166		535.6	0.20027	535.6	0.18192		535.6	0.46472	535.6	0.43753		535.6	0.67778	535.6	0.64677
		535.8	0.13801	535.8	0.14619		535.8	0.19847	535.8	0.18219		535.8	0.46284	535.8	0.43533		535.8	0.67681	535.8	0.64388
		536	0.13644	536	0.14892		536	0.19768	536	0.17759		536	0.46127	536	0.43753		536	0.67222	536	0.64172
		536.2	0.13377	536.2	0.14609		536.2	0.19667	536.2	0.17692		536.2	0.45907	536.2	0.43189		536.2	0.66939	536.2	0.6422
		536.4	0.13337	536.4	0.15342		536.4	0.19475	536.4	0.17543		536.4	0.45531	536.4	0.42751		536.4	0.66689	536.4	0.63545
		536.6	0.13225	536.6	0.15049		536.6	0.19329	536.6	0.17759		536.6	0.45437	536.6	0.42563		536.6	0.66496	536.6	0.63521
		536.8	0.132	536.8	0.14599		536.8	0.19103	536.8	0.17611		536.8	0.45468	536.8	0.42438		536.8	0.66254	536.8	0.63425
		537	0.1307	537	0.14502		537	0.18934	537	0.17327		537	0.45092	537	0.42156		537	0.65883	537	0.63208
		537.2	0.12896	537.2	0.14609		537.2	0.1881	537.2	0.17341		537.2	0.44841	537.2	0.41906		537.2	0.6506	537.2	0.63064
		537.4	0.12896	537.4	0.14179		537.4	0.18596	537.4	0.17233		537.4	0.44464	537.4	0.4153		537.4	0.65028	537.4	0.62992
		537.6	0.12587	537.6	0.13798		537.6	0.18506	537.6	0.17179		537.6	0.44339	537.6	0.41186		537.6	0.64778	537.6	0.62631
		537.8	0.12671	537.8	0.13446		537.8	0.18382	537.8	0.16814		537.8	0.44056	537.8	0.40873		537.8	0.64423	537.8	0.62221
		538	0.12564	538	0.13544		538	0.18201	538	0.16665		538	0.43962	538	0.40842		538	0.64318	538	0.61716
		538.2	0.12525	538.2	0.13515		538.2	0.18066	538.2	0.16314		538.2	0.43805	538.2	0.40654		538.2	0.64254	538.2	0.61836
		538.4	0.12269	538.4	0.13094		538.4	0.17942	538.4	0.16327		538.4	0.43554	538.4	0.40716		538.4	0.6377	538.4	0.61354
		538.6	0.12179	538.6	0.13134		538.6	0.17829	538.6	0.16287		538.6	0.43272	538.6	0.40716		538.6	0.63455	538.6	0.61114
		538.8	0.12064	538.8	0.13016		538.8	0.17683	538.8	0.1626		538.8	0.43178	538.8	0.40529		538.8	0.63116	538.8	0.60969
		539	0.11994	539	0.12919		539	0.17525	539	0.15949		539	0.43052	539	0.40247		539	0.62503	539	0.61234
		539.2	0.1205	539.2	0.12997		539.2	0.17378	539.2	0.1599		539.2	0.4277	539.2	0.40372		539.2	0.62068	539.2	0.61017
		539.4	0.11707	539.4	0.13212		539.4	0.17266	539.4	0.16017		539.4	0.42487	539.4	0.40122		539.4	0.62124	539.4	0.6068
		539.6	0.11552	539.6	0.1327		539.6	0.17175	539.6	0.15895		539.6	0.42362	539.6	0.39809		539.6	0.62245	539.6	0.60439
		539.8	0.11547	539.8	0.13134		539.8	0.17051	539.8	0.15598		539.8	0.42236	539.8	0.39871		539.8	0.62116	539.8	0.60199
		540	0.11563	540	0.13016		540	0.16905	540	0.15395		540	0.42079	540	0.39903		540	0.61761	540	0.59837
		540.2	0.11364	540.2	0.12879		540.2	0.16815	540.2	0.15247		540.2	0.42048	540.2	0.39621		540.2	0.61705	540.2	0.6003
		540.4	0.11069	540.4	0.12723		540.4	0.16589	540.4	0.15206		540.4	0.41891	540.4	0.39433		540.4	0.61527	540.4	0.59332
		540.6	0.11026	540.6	0.1285		540.6	0.16409	540.6	0.15004		540.6	0.41577	540.6	0.39089		540.6	0.61414	540.6	0.59091
		540.8	0.10787	540.8	0.12713		540.8	0.16341	540.8	0.14936		540.8	0.41358	540.8	0.3912		540.8	0.61318	540.8	0.58561
		541	0.1108	541	0.1244		541	0.16274	541	0.14801		541	0.41295	541	0.39183		541	0.60818	541	0.5885
		541.2	0.10948	541.2	0.12694		541.2	0.16206	541.2	0.14598		541.2	0.40981	541.2	0.39151		541.2	0.60672	541.2	0.58513
		541.4	0.11147	541.4	0.12743		541.4	0.16116	541.4	0.14571		541.4	0.40856	541.4	0.3912		541.4	0.60576	541.4	0.58345
		541.6	0.10962	541.6	0.12997		541.6	0.16082	541.6	0.14571		541.6	0.40668	541.6	0.38557		541.6	0.60535	541.6	0.57791
		541.8	0.10669	541.8	0.12489		541.8	0.15992	541.8	0.14477		541.8	0.40542	541.8	0.38212		541.8	0.60035	541.8	0.58128
		542	0.10518	542	0.12078		542	0.15856	542	0.14382		542	0.40354	542	0.38056		542	0.6014	542	0.57935
		542.2	0.10363	542.2	0.11736		542.2	0.15732	542.2	0.14139		542.2	0.40228	542.2	0.37774		542.2	0.59769	542.2	0.58537
		542.4	0.1027	542.4	0.11932		542.4	0.15586	542.4	0.14274		542.4	0.40166	542.4	0.37805		542.4	0.59817	542.4	0.58176
		542.6	0.10152	542.6	0.11697		542.6	0.15496	542.6	0.14193		542.6	0.40134	542.6	0.37618		542.6	0.59503	542.6	0.57959
		542.8	0.10211	542.8	0.11658		542.8	0.15405	542.8	0.13855		542.8	0.39883	542.8	0.38024		542.8	0.59664	542.8	0.57406
		543	0.10245	543	0.11844		543	0.15259	543	0.13855		543	0.39789	543	0.37805		543	0.59446	543	0.57719
		543.2	0.10149	543.2	0.1157		543.2	0.15236	543.2	0.13788		543.2	0.39538	543.2	0.37899		543.2	0.59011	543.2	0.5767
		543.4	0.10048	543.4	0.11375		543.4	0.15214	543.4	0.13747		543.4	0.39381	543.4	0.37555		543.4	0.59438	543.4	0.57478
		543.6	0.0982	543.6	0.11394		543.6	0.15112	543.6	0.13815		543.6	0.39224	543.6	0.37179		543.6	0.58898	543.6	0.57141
		543.8	0.09666	543.8	0.11502		543.8	0.15011	543.8	0.13774		543.8	0.39099	543.8	0.3671		543.8	0.58632	543.8	0.56587
		544	0.09621	544	0.11414		544	0.14955	544	0.13414		544	0.3891	544	0.36397		544	0.58301	544	0.56105
		544.2	0.09621	544.2	0.11248		544.2	0.14876	544.2	0.13599		544.2	0.38722	544.2	0.36334		544.2	0.5793	544.2	0.55985
		544.4	0.09373	544.4	0.10906		544.4	0.14763	544.4	0.13415		544.4	0.38534	544.4	0.36209		544.4	0.57382	544.4	0.55648
		544.6	0.09236	544.6	0.10984		544.6	0.14605	544.6	0.13297		544.6	0.3844	544.6	0.36115		544.6	0.57374	544.6	0.55672
		544.8	0.09449	544.8	0.10818		544.8	0.14537	544.8	0.13279		544.8	0.38408	544.8	0.35865		544.8	0.56962	544.8	0.55479
		545	0.0939	545	0.10603		545	0.14526	545	0.13242		545	0.38314	545	0.35833		545	0.56607	545	0.55672
		545.2	0.09058	545.2	0.10603		545.2	0.14357	545.2	0.13048		545.2	0.38095	545.2	0.35802		545.2	0.56745	545.2	0.55214
		545.4	0.08957	545.4	0.10329		545.4	0.14256	545.4	0.12925		545.4	0.38001	545.4	0.35833		545.4	0.56615	545.4	0.5572
		545.6	0.0876	545.6	0.10505		545.6	0.1412	545.6	0.13031		545.6	0.37718	545.6	0.35646		545.6	0.56172	545.6	0.54998
		545.8	0.08819	545.8	0.10271		545.8	0.13996	545.8	0.13012		545.8	0.37499	545.8	0.35865		545.8	0.56293	545.8	0.54925
		546	0.08856	546	0.10573		546	0.13838	546	0.12864		546	0.37279	546	0.35865		546	0.55938	546	0.54564
		546.2	0.0864	546.2	0.10593		546.2	0.13714	546.2	0.12703		546.2	0.37279	546.2	0.3574		546.2	0.55664	546.2	0.54733
		546.4	0.08609	546.4	0.10251		546.4	0.13636	546.4	0.12746		546.4	0.36997	546.4	0.35333		546.4	0.55527	546.4	0.54564
		546.6	0.08476	546.6	0.10114		546.6	0.13534	546.6	0.12528		546.6	0.36902	546.6	0.34988		546.6	0.55196	546.6	0.5454
		546.8	0.08471	546.8	0.10446		546.8	0.13489	546.8	0.12372		546.8	0.36777	546.8	0.34957		546.8	0.55059	546.8	0.54107
		547	0.08468	547	0.1028		547	0.13376	547	0.12222		547	0.3662	547	0.34894		547	0.54752	547	0.54444
		547.2	0.0855	547.2	0.10437		547.2	0.13342	547.2	0.12137		547.2	0.36338	547.2	0.34769		547.2	0.54567	547.2	0.54179
		547.4	0.08595	547.4	0.10603		547.4	0.13275	547.4	0.1207		547.4	0.36181	547.4	0.34738		547.4	0.54365	547.4	0.53986
		547.6	0.08597	547.6	0.1029		547.6	0.13252	547.6	0.12269		547.6	0.36181	547.6	0.34738		547.6	0.54518	547.6	0.53842
		547.8	0.08575	547.8	0.09687		547.8	0.13173	547.8	0.12221		547.8	0.36055	547.8	0.34707		547.8	0.54051	547.8	0.53649
		548	0.08358	548	0.0992		548	0.13151	548	0.12067		548	0.36024	548	0.34707		548	0.53994	548	0.53071
		548.2	0.08246	548.2	0.10006		548.2	0.12937	548.2	0.11889		548.2	0.35992	548.2	0.34519		548.2	0.53744	548.2	0.53505
		548.4	0.08018	548.4	0.09944		548.4	0.12858	548.4	0.11853		548.4	0.35836	548.4	0.34081		548.4	0.53478	548.4	0.53192
		548.6	0.08001	548.6	0.09786		548.6	0.12846	548.6	0.11825		548.6	0.35741	548.6	0.34112		548.6	0.53309	548.6	0.53312
		548.8	0.08004	548.8	0.09775		548.8	0.1279	548.8	0.11672		548.8	0.3571	548.8	0.33924		548.8	0.53292	548.8	0.5259
		549	0.08013	549	0.09727		549	0.12745	549	0.11689		549	0.35585	549	0.33642		549	0.53196	549	0.52421
		549.2	0.0808	549.2	0.09335		549.2	0.12666	549.2	0.11672		549.2	0.35396	549.2	0.33517		549.2	0.53373	549.2	0.52156
		549.4	0.08294	549.4	0.09429		549.4	0.12644	549.4	0.1178		549.4	0.35428	549.4	0.33235		549.4	0.53478	549.4	0.52542
		549.6	0.08136	549.6	0.09186		549.6	0.12621	549.6	0.11629		549.6	0.35302	549.6	0.33235		549.6	0.53317	549.6	0.52494
		549.8	0.07937	549.8	0.09483		549.8	0.1252	549.8	0.11633		549.8	0.35271	549.8	0.33267		549.8	0.53155	549.8	0.52397
		550	0.07726	550	0.09568		550	0.12441	550	0.11521		550	0.35083	550	0.33204		550	0.53155	550	0.51868
		550.2	0.07776	550.2	0.09395		550.2	0.1235	550.2	0.11466		550.2	0.34926	550.2	0.33079		550.2	0.53325	550.2	0.51964
		550.4	0.07776	550.4	0.09392		550.4	0.12238	550.4	0.11455		550.4	0.34863	550.4	0.32985		550.4	0.53543	550.4	0.51651
		550.6	0.07698	550.6	0.09109		550.6	0.12181	550.6	0.11463		550.6	0.34737	550.6	0.33048		550.6	0.53373	550.6	0.51434
		550.8	0.07939	550.8	0.09388		550.8	0.12023	550.8	0.11264		550.8	0.34392	550.8	0.33048		550.8	0.53276	550.8	0.51434
		551	0.07681	551	0.08836		551	0.11922	551	0.11235		551	0.34361	551	0.32954		551	0.52986	551	0.51217
		551.2	0.07709	551.2	0.08875		551.2	0.11843	551.2	0.1112		551.2	0.34424	551.2	0.32954		551.2	0.53026	551.2	0.51073
		551.4	0.07816	551.4	0.08681		551.4	0.1173	551.4	0.10894		551.4	0.34235	551.4	0.32829		551.4	0.52462	551.4	0.50856
		551.6	0.07954	551.6	0.08847		551.6	0.11697	551.6	0.10913		551.6	0.34079	551.6	0.32797		551.6	0.52034	551.6	0.50832
		551.8	0.07807	551.8	0.08802		551.8	0.11708	551.8	0.11094		551.8	0.3411	551.8	0.32766		551.8	0.51873	551.8	0.51217
		552	0.07625	552	0.08877		552	0.11651	552	0.10971		552	0.34016	552	0.32484		552	0.51655	552	0.50688
		552.2	0.07644	552.2	0.08919		552.2	0.1164	552.2	0.10855		552.2	0.33953	552.2	0.32296		552.2	0.51437	552.2	0.5076
		552.4	0.07869	552.4	0.08805		552.4	0.11584	552.4	0.10807		552.4	0.33796	552.4	0.32265		552.4	0.51212	552.4	0.50495
		552.6	0.07734	552.6	0.08622		552.6	0.11606	552.6	0.10663		552.6	0.33608	552.6	0.32641		552.6	0.50849	552.6	0.50784
		552.8	0.0763	552.8	0.09108		552.8	0.1155	552.8	0.10875		552.8	0.33576	552.8	0.3286		552.8	0.50542	552.8	0.50423
		553	0.07625	553	0.08998		553	0.11426	553	0.108		553	0.33482	553	0.32829		553	0.50292	553	0.50471
		553.2	0.07374	553.2	0.09159		553.2	0.11268	553.2	0.10457		553.2	0.33357	553.2	0.32954		553.2	0.50332	553.2	0.50327
		553.4	0.0745	553.4	0.08796		553.4	0.11186	553.4	0.10503		553.4	0.33294	553.4	0.32484		553.4	0.50187	553.4	0.50567
		553.6	0.07211	553.6	0.08779		553.6	0.11095	553.6	0.10478		553.6	0.332	553.6	0.32077		553.6	0.50107	553.6	0.50278
		553.8	0.06958	553.8	0.08379		553.8	0.11107	553.8	0.10424		553.8	0.33043	553.8	0.32328		553.8	0.49889	553.8	0.50471
		554	0.07158	554	0.08435		554	0.1111	554	0.10293		554	0.3298	554	0.32328		554	0.49639	554	0.50302
		554.2	0.07155	554.2	0.08586		554.2	0.11098	554.2	0.10251		554.2	0.32949	554.2	0.3239		554.2	0.49413	554.2	0.50134
		554.4	0.06978	554.4	0.08565		554.4	0.11027	554.4	0.10161		554.4	0.3298	554.4	0.32171		554.4	0.49018	554.4	0.49965
		554.6	0.07138	554.6	0.08316		554.6	0.10921	554.6	0.10062		554.6	0.32886	554.6	0.32015		554.6	0.48945	554.6	0.50543
		554.8	0.06877	554.8	0.08568		554.8	0.10892	554.8	0.10008		554.8	0.32855	554.8	0.31827		554.8	0.488	554.8	0.50278
		555	0.06972	555	0.08683		555	0.10769	555	0.09865		555	0.32792	555	0.31702		555	0.48824	555	0.50447
		555.2	0.06851	555.2	0.08445		555.2	0.10741	555.2	0.09834		555.2	0.32855	555.2	0.31608		555.2	0.48889	555.2	0.49893
		555.4	0.06778	555.4	0.0852		555.4	0.10726	555.4	0.099		555.4	0.32761	555.4	0.31545		555.4	0.48727	555.4	0.4946
		555.6	0.06702	555.6	0.08662		555.6	0.1065	555.6	0.09849		555.6	0.32698	555.6	0.31389		555.6	0.48735	555.6	0.49508
		555.8	0.0686	555.8	0.08375		555.8	0.10643	555.8	0.09968		555.8	0.32604	555.8	0.31389		555.8	0.48719	555.8	0.49315
		556	0.06851	556	0.08493		556	0.10588	556	0.09858		556	0.3251	556	0.30982		556	0.4909	556	0.48906
		556.2	0.06731	556.2	0.08486		556.2	0.10615	556.2	0.09746		556.2	0.32447	556.2	0.3076		556.2	0.4901	556.2	0.49002
		556.4	0.06925	556.4	0.0844		556.4	0.10511	556.4	0.09753		556.4	0.32447	556.4	0.30747		556.4	0.48881	556.4	0.49123
		556.6	0.06722	556.6	0.08369		556.6	0.10486	556.6	0.09819		556.6	0.32353	556.6	0.30756		556.6	0.48735	556.6	0.48954
		556.8	0.06669	556.8	0.08355		556.8	0.10423	556.8	0.09801		556.8	0.32353	556.8	0.30641		556.8	0.48856	556.8	0.48521
		557	0.0677	557	0.08325		557	0.103	557	0.0968		557	0.3229	557	0.30904		557	0.48776	557	0.48472
		557.2	0.0668	557.2	0.08256		557.2	0.10268	557.2	0.0957		557.2	0.3229	557.2	0.30678		557.2	0.4859	557.2	0.48472
		557.4	0.06568	557.4	0.08415		557.4	0.10172	557.4	0.09527		557.4	0.32165	557.4	0.30791		557.4	0.48332	557.4	0.48545
		557.6	0.06441	557.6	0.08194		557.6	0.10047	557.6	0.0955		557.6	0.3207	557.6	0.30472		557.6	0.48703	557.6	0.4893
		557.8	0.06452	557.8	0.0804		557.8	0.09962	557.8	0.09545		557.8	0.32008	557.8	0.30578		557.8	0.48574	557.8	0.48785
		558	0.06537	558	0.08193		558	0.09894	558	0.09637		558	0.3207	558	0.30353		558	0.48372	558	0.48376
		558.2	0.06399	558.2	0.07729		558.2	0.09892	558.2	0.09635		558.2	0.32102	558.2	0.3045		558.2	0.48139	558.2	0.484
		558.4	0.06354	558.4	0.07653		558.4	0.09842	558.4	0.09576		558.4	0.32102	558.4	0.30453		558.4	0.47985	558.4	0.47895
		558.6	0.06309	558.6	0.07706		558.6	0.09859	558.6	0.09549		558.6	0.31976	558.6	0.3049		558.6	0.4784	558.6	0.48232
		558.8	0.06194	558.8	0.07613		558.8	0.09841	558.8	0.09562		558.8	0.31945	558.8	0.30199		558.8	0.47647	558.8	0.47606
		559	0.06056	559	0.07573		559	0.09894	559	0.09593		559	0.31788	559	0.30055		559	0.47453	559	0.47582
		559.2	0.06025	559.2	0.0766		559.2	0.09907	559.2	0.09404		559.2	0.31976	559.2	0.30068		559.2	0.47776	559.2	0.47678
		559.4	0.0587	559.4	0.07731		559.4	0.098	559.4	0.09557		559.4	0.31819	559.4	0.30196		559.4	0.47953	559.4	0.47413
		559.6	0.05834	559.6	0.0751		559.6	0.09804	559.6	0.0965		559.6	0.31694	559.6	0.29698		559.6	0.47679	559.6	0.47124
		559.8	0.05867	559.8	0.07678		559.8	0.09787	559.8	0.09537		559.8	0.31694	559.8	0.29918		559.8	0.47574	559.8	0.47052
		560	0.05834	560	0.07292		560	0.09755	560	0.09595		560	0.31631	560	0.29789		560	0.47518	560	0.471
		560.2	0.05744	560.2	0.07256		560.2	0.09725	560.2	0.09481		560.2	0.31537	560.2	0.29677		560.2	0.47526	560.2	0.471
		560.4	0.05825	560.4	0.07272		560.4	0.0977	560.4	0.09506		560.4	0.31506	560.4	0.29802		560.4	0.47558	560.4	0.46787
		560.6	0.0573	560.6	0.07296		560.6	0.09694	560.6	0.09349		560.6	0.31349	560.6	0.29695		560.6	0.47574	560.6	0.46618
		560.8	0.05665	560.8	0.07401		560.8	0.09661	560.8	0.09322		560.8	0.31327	560.8	0.30127		560.8	0.4738	560.8	0.46691
		561	0.05738	561	0.07575		561	0.09595	561	0.09153		561	0.3138	561	0.30037		561	0.46856	561	0.46739
		561.2	0.05555	561.2	0.07904		561.2	0.09532	561.2	0.09242		561.2	0.31098	561.2	0.30011		561.2	0.4684	561.2	0.46787
		561.4	0.05606	561.4	0.0784		561.4	0.09444	561.4	0.09253		561.4	0.31129	561.4	0.29899		561.4	0.47026	561.4	0.46618
		561.6	0.05426	561.6	0.07686		561.6	0.09442	561.6	0.09252		561.6	0.30985	561.6	0.29698		561.6	0.47034	561.6	0.46474
		561.8	0.05477	561.8	0.0713		561.8	0.09419	561.8	0.09098		561.8	0.30884	561.8	0.29702		561.8	0.47114	561.8	0.46667
		562	0.05485	562	0.07236		562	0.09464	562	0.08926		562	0.30718	562	0.29611		562	0.46985	562	0.46811
		562.2	0.05567	562.2	0.07267		562.2	0.09444	562.2	0.08864		562.2	0.30684	562.2	0.29479		562.2	0.46864	562.2	0.46907
		562.4	0.05404	562.4	0.07546		562.4	0.0949	562.4	0.08841		562.4	0.30536	562.4	0.29677		562.4	0.47235	562.4	0.46546
		562.6	0.05499	562.6	0.06741		562.6	0.09389	562.6	0.0891		562.6	0.30367	562.6	0.29476		562.6	0.46913	562.6	0.46739
		562.8	0.05435	562.8	0.06091		562.8	0.09356	562.8	0.08937		562.8	0.30357	562.8	0.29207		562.8	0.46687	562.8	0.46402
		563	0.05246	563	0.0646		563	0.0932	563	0.08792		563	0.30232	563	0.29123		563	0.46719	563	0.46426
		563.2	0.05291	563.2	0.06696		563.2	0.09414	563.2	0.08599		563.2	0.29931	563.2	0.29091		563.2	0.46558	563.2	0.4633
		563.4	0.0521	563.4	0.06635		563.4	0.09352	563.4	0.08587		563.4	0.29865	563.4	0.28806		563.4	0.4659	563.4	0.45992
		563.6	0.05092	563.6	0.06606		563.6	0.09191	563.6	0.08626		563.6	0.29824	563.6	0.29072		563.6	0.46195	563.6	0.45728
		563.8	0.05004	563.8	0.06684		563.8	0.09123	563.8	0.08434		563.8	0.29802	563.8	0.28769		563.8	0.46292	563.8	0.45872
		564	0.04954	564	0.06892		564	0.09175	564	0.08675		564	0.29702	564	0.28675		564	0.46195	564	0.45728
		564.2	0.049	564.2	0.07007		564.2	0.09112	564.2	0.08594		564.2	0.29579	564.2	0.28644		564.2	0.45929	564.2	0.45968
		564.4	0.04838	564.4	0.07321		564.4	0.0907	564.4	0.08694		564.4	0.29592	564.4	0.28738		564.4	0.45751	564.4	0.45439
		564.6	0.0485	564.6	0.07144		564.6	0.0903	564.6	0.088		564.6	0.29695	564.6	0.29057		564.6	0.45525	564.6	0.45703
		564.8	0.04957	564.8	0.0699		564.8	0.09071	564.8	0.0866		564.8	0.29476	564.8	0.29135		564.8	0.45324	564.8	0.45607
		565	0.04898	565	0.06991		565	0.09035	565	0.08511		565	0.29372	565	0.2895		565	0.44961	565	0.45703
		565.2	0.04931	565.2	0.06925		565.2	0.09039	565.2	0.08438		565.2	0.29297	565.2	0.28784		565.2	0.44864	565.2	0.45294
		565.4	0.04867	565.4	0.06528		565.4	0.09018	565.4	0.08195		565.4	0.29187	565.4	0.28615		565.4	0.44969	565.4	0.45559
		565.6	0.04906	565.6	0.0652		565.6	0.0892	565.6	0.08393		565.6	0.29165	565.6	0.28653		565.6	0.44791	565.6	0.45053
		565.8	0.04838	565.8	0.06693		565.8	0.0883	565.8	0.08191		565.8	0.29077	565.8	0.2854		565.8	0.45066	565.8	0.45029
		566	0.04777	566	0.06647		566	0.08839	566	0.08307		566	0.28977	566	0.28309		566	0.44912	566	0.44788
		566.2	0.04808	566.2	0.06632		566.2	0.08796	566.2	0.08287		566.2	0.28939	566.2	0.28049		566.2	0.44727	566.2	0.45198
		566.4	0.04872	566.4	0.06532		566.4	0.08843	566.4	0.0826		566.4	0.2897	566.4	0.28108		566.4	0.44791	566.4	0.45174
		566.6	0.04912	566.6	0.06087		566.6	0.08788	566.6	0.08178		566.6	0.29011	566.6	0.28193		566.6	0.44856	566.6	0.44981
		566.8	0.04841	566.8	0.06156		566.8	0.08787	566.8	0.08203		566.8	0.28958	566.8	0.27817		566.8	0.4463	566.8	0.4462
		567	0.04917	567	0.06343		567	0.08776	567	0.08266		567	0.28886	567	0.27977		567	0.44396	567	0.44644
		567.2	0.04715	567.2	0.06678		567.2	0.08717	567.2	0.08125		567.2	0.28713	567.2	0.27914		567.2	0.44146	567.2	0.44475
		567.4	0.04793	567.4	0.06647		567.4	0.08718	567.4	0.08413		567.4	0.28682	567.4	0.2768		567.4	0.44041	567.4	0.44379
		567.6	0.04718	567.6	0.06562		567.6	0.08717	567.6	0.08221		567.6	0.28663	567.6	0.27733		567.6	0.44259	567.6	0.43849
		567.8	0.04664	567.8	0.06789		567.8	0.0876	567.8	0.08311		567.8	0.28509	567.8	0.27839		567.8	0.44428	567.8	0.44235
		568	0.04501	568	0.06953		568	0.08675	568	0.08167		568	0.28359	568	0.27626		568	0.44477	568	0.44211
		568.2	0.04411	568.2	0.06886		568.2	0.08665	568.2	0.08071		568.2	0.28145	568.2	0.27905		568.2	0.44283	568.2	0.44235
		568.4	0.04479	568.4	0.06944		568.4	0.08575	568.4	0.08133		568.4	0.28029	568.4	0.27808		568.4	0.44082	568.4	0.44138
		568.6	0.04448	568.6	0.06788		568.6	0.08472	568.6	0.08056		568.6	0.27894	568.6	0.27645		568.6	0.44074	568.6	0.44211
		568.8	0.04431	568.8	0.06795		568.8	0.08432	568.8	0.07876		568.8	0.27828	568.8	0.27147		568.8	0.43953	568.8	0.44211
		569	0.04386	569	0.06554		569	0.08389	569	0.08193		569	0.27668	569	0.27182		569	0.4388	569	0.44114
		569.2	0.04287	569.2	0.06713		569.2	0.08419	569.2	0.08047		569.2	0.27759	569.2	0.27551		569.2	0.4413	569.2	0.43849
		569.4	0.04327	569.4	0.06663		569.4	0.08391	569.4	0.08167		569.4	0.27624	569.4	0.2736		569.4	0.44065	569.4	0.43585
		569.6	0.04257	569.6	0.05908		569.6	0.08264	569.6	0.08225		569.6	0.27656	569.6	0.27054		569.6	0.4413	569.6	0.4344
		569.8	0.04164	569.8	0.05959		569.8	0.08152	569.8	0.08168		569.8	0.27646	569.8	0.26819		569.8	0.44049	569.8	0.43272
		570	0.04152	570	0.05972		570	0.08148	570	0.08022		570	0.27499	570	0.26581		570	0.43799	570	0.43031
		570.2	0.04279	570.2	0.06052		570.2	0.08104	570.2	0.0801		570.2	0.27408	570.2	0.26863		570.2	0.43928	570.2	0.43199
		570.4	0.04287	570.4	0.06109		570.4	0.08073	570.4	0.07879		570.4	0.27355	570.4	0.27003		570.4	0.43815	570.4	0.43079
		570.6	0.04299	570.6	0.06223		570.6	0.08135	570.6	0.07789		570.6	0.27411	570.6	0.26903		570.6	0.43638	570.6	0.42597
		570.8	0.04189	570.8	0.06212		570.8	0.08132	570.8	0.07899		570.8	0.27675	570.8	0.2711		570.8	0.43807	570.8	0.42814
		571	0.04285	571	0.06422		571	0.08142	571	0.07817		571	0.27524	571	0.27266		571	0.43751	571	0.42886
		571.2	0.04212	571.2	0.06213		571.2	0.08207	571.2	0.07756		571.2	0.2742	571.2	0.27035		571.2	0.43985	571.2	0.42766
		571.4	0.04012	571.4	0.05764		571.4	0.08214	571.4	0.07924		571.4	0.27286	571.4	0.266		571.4	0.43751	571.4	0.42766
		571.6	0.03936	571.6	0.06007		571.6	0.08175	571.6	0.07871		571.6	0.27279	571.6	0.26894		571.6	0.43606	571.6	0.42621
		571.8	0.04023	571.8	0.0631		571.8	0.08061	571.8	0.07748		571.8	0.27386	571.8	0.26875		571.8	0.43614	571.8	0.42284
		572	0.03998	572	0.06447		572	0.08012	572	0.0776		572	0.27386	572	0.26828		572	0.43469	572	0.42525
		572.2	0.0395	572.2	0.06338		572.2	0.08011	572.2	0.07813		572.2	0.27361	572.2	0.26434		572.2	0.43364	572.2	0.42742
		572.4	0.04102	572.4	0.06544		572.4	0.07932	572.4	0.07781		572.4	0.27339	572.4	0.26208		572.4	0.43178	572.4	0.42886
		572.6	0.0413	572.6	0.05898		572.6	0.07966	572.6	0.07794		572.6	0.27201	572.6	0.26252		572.6	0.42799	572.6	0.42573
		572.8	0.04242	572.8	0.05879		572.8	0.07891	572.8	0.07805		572.8	0.27072	572.8	0.26274		572.8	0.42541	572.8	0.42357
		573	0.0406	573	0.05617		573	0.07885	573	0.07889		573	0.26928	573	0.26265		573	0.42477	573	0.42357
		573.2	0.04006	573.2	0.05569		573.2	0.07775	573.2	0.07709		573.2	0.27041	573.2	0.26365		573.2	0.4238	573.2	0.42357
		573.4	0.04032	573.4	0.0554		573.4	0.07699	573.4	0.07737		573.4	0.26887	573.4	0.26205		573.4	0.4242	573.4	0.42212
		573.6	0.03944	573.6	0.05875		573.6	0.0762	573.6	0.07662		573.6	0.26642	573.6	0.26133		573.6	0.42227	573.6	0.42381
		573.8	0.04113	573.8	0.05337		573.8	0.07543	573.8	0.07677		573.8	0.26586	573.8	0.26099		573.8	0.42081	573.8	0.42212
		574	0.04032	574	0.05587		574	0.07481	574	0.07731		574	0.26404	574	0.26071		574	0.41993	574	0.41899
		574.2	0.04136	574.2	0.05663		574.2	0.07425	574.2	0.07643		574.2	0.26407	574.2	0.26293		574.2	0.41985	574.2	0.41851
		574.4	0.04099	574.4	0.05891		574.4	0.07466	574.4	0.07606		574.4	0.26398	574.4	0.26052		574.4	0.41856	574.4	0.41514
		574.6	0.03975	574.6	0.05721		574.6	0.07391	574.6	0.07618		574.6	0.26187	574.6	0.26243		574.6	0.41549	574.6	0.41442
		574.8	0.04015	574.8	0.05791		574.8	0.07498	574.8	0.07548		574.8	0.26122	574.8	0.26208		574.8	0.41646	574.8	0.41105
		575	0.03793	575	0.05835		575	0.07431	575	0.07693		575	0.2599	575	0.25942		575	0.41896	575	0.41225
		575.2	0.03731	575.2	0.05955		575.2	0.07334	575.2	0.07883		575.2	0.25965	575.2	0.25683		575.2	0.41581	575.2	0.4084
		575.4	0.03826	575.4	0.05847		575.4	0.07408	575.4	0.07754		575.4	0.26002	575.4	0.25651		575.4	0.41355	575.4	0.41008
		575.6	0.03815	575.6	0.05838		575.6	0.07378	575.6	0.07689		575.6	0.25902	575.6	0.25614		575.6	0.41388	575.6	0.41105
		575.8	0.03857	575.8	0.0594		575.8	0.0735	575.8	0.07402		575.8	0.25867	575.8	0.25607		575.8	0.41428	575.8	0.40816
		576	0.03776	576	0.06055		576	0.07372	576	0.07342		576	0.25858	576	0.25636		576	0.41339	576	0.40719
		576.2	0.03883	576.2	0.05896		576.2	0.07395	576.2	0.07462		576.2	0.25786	576.2	0.25676		576.2	0.41501	576.2	0.40575
		576.4	0.03919	576.4	0.05703		576.4	0.074	576.4	0.07347		576.4	0.25754	576.4	0.2582		576.4	0.41493	576.4	0.39973
		576.6	0.03781	576.6	0.05764		576.6	0.074	576.6	0.07117		576.6	0.25673	576.6	0.2582		576.6	0.41218	576.6	0.4019
		576.8	0.03745	576.8	0.05321		576.8	0.0737	576.8	0.07125		576.8	0.25654	576.8	0.25946		576.8	0.4138	576.8	0.40406
		577	0.0361	577	0.05359		577	0.07318	577	0.07285		577	0.25619	577	0.25532		577	0.41485	577	0.4084
		577.2	0.03621	577.2	0.05409		577.2	0.07314	577.2	0.07348		577.2	0.2545	577.2	0.25633		577.2	0.41283	577.2	0.40623
		577.4	0.03753	577.4	0.05732		577.4	0.07297	577.4	0.0727		577.4	0.25544	577.4	0.25404		577.4	0.4117	577.4	0.40695
		577.6	0.03829	577.6	0.05703		577.6	0.07312	577.6	0.07262		577.6	0.25425	577.6	0.25188		577.6	0.40896	577.6	0.40117
		577.8	0.0368	577.8	0.05614		577.8	0.07248	577.8	0.07252		577.8	0.25281	577.8	0.25291		577.8	0.40751	577.8	0.40117
		578	0.03613	578	0.0571		578	0.07229	578	0.07217		578	0.25259	578	0.25273		578	0.40718	578	0.40334
		578.2	0.03809	578.2	0.05708		578.2	0.07237	578.2	0.07265		578.2	0.25158	578.2	0.25003		578.2	0.40484	578.2	0.40262
		578.4	0.03846	578.4	0.05731		578.4	0.0722	578.4	0.07192		578.4	0.24995	578.4	0.24994		578.4	0.40452	578.4	0.40286
		578.6	0.03807	578.6	0.05617		578.6	0.07219	578.6	0.07116		578.6	0.2503	578.6	0.24985		578.6	0.40065	578.6	0.39804
		578.8	0.03857	578.8	0.05224		578.8	0.07202	578.8	0.07092		578.8	0.25089	578.8	0.24803		578.8	0.39831	578.8	0.40093
		579	0.03795	579	0.05052		579	0.0716	579	0.06977		579	0.25014	579	0.24712		579	0.39759	579	0.40141
		579.2	0.03807	579.2	0.05331		579.2	0.07197	579.2	0.07067		579.2	0.24904	579.2	0.24891		579.2	0.3971	579.2	0.39588
		579.4	0.03866	579.4	0.04997		579.4	0.07217	579.4	0.07025		579.4	0.24841	579.4	0.25154		579.4	0.39638	579.4	0.39636
		579.6	0.03722	579.6	0.05112		579.6	0.07164	579.6	0.06957		579.6	0.24935	579.6	0.24869		579.6	0.39863	579.6	0.39347
		579.8	0.03795	579.8	0.0527		579.8	0.07094	579.8	0.06951		579.8	0.24907	579.8	0.2464		579.8	0.39767	579.8	0.39684
		580	0.03866	580	0.05485		580	0.07104	580	0.07025		580	0.24769	580	0.24672		580	0.39791	580	0.39275
		580.2	0.03914	580.2	0.0543		580.2	0.0706	580.2	0.07175		580.2	0.24694	580.2	0.24778		580.2	0.40009	580.2	0.39106
		580.4	0.0386	580.4	0.05512		580.4	0.0697	580.4	0.06889		580.4	0.24697	580.4	0.24587		580.4	0.40065	580.4	0.39178
		580.6	0.03725	580.6	0.05112		580.6	0.06925	580.6	0.06723		580.6	0.24766	580.6	0.2424		580.6	0.40049	580.6	0.39419
		580.8	0.03568	580.8	0.05012		580.8	0.06908	580.8	0.06639		580.8	0.24631	580.8	0.24277		580.8	0.40113	580.8	0.39106
		581	0.03469	581	0.05001		581	0.06875	581	0.06672		581	0.24471	581	0.24362		581	0.40033	581	0.3925
		581.2	0.03365	581.2	0.05078		581.2	0.06846	581.2	0.06708		581.2	0.24584	581.2	0.2438		581.2	0.39904	581.2	0.39058
		581.4	0.03256	581.4	0.04931		581.4	0.06854	581.4	0.06721		581.4	0.24568	581.4	0.24434		581.4	0.40009	581.4	0.39708
		581.6	0.03303	581.6	0.05285		581.6	0.06816	581.6	0.06755		581.6	0.24465	581.6	0.2387		581.6	0.39952	581.6	0.3913
		581.8	0.03261	581.8	0.05423		581.8	0.06816	581.8	0.06769		581.8	0.24556	581.8	0.23958		581.8	0.40097	581.8	0.38841
		582	0.0327	582	0.05385		582	0.06775	582	0.06801		582	0.24452	582	0.24155		582	0.39847	582	0.38793
		582.2	0.03399	582.2	0.05439		582.2	0.06768	582.2	0.06789		582.2	0.24302	582.2	0.23551		582.2	0.39912	582.2	0.39106
		582.4	0.03371	582.4	0.05157		582.4	0.0671	582.4	0.06566		582.4	0.24371	582.4	0.23416		582.4	0.39968	582.4	0.38745
		582.6	0.03273	582.6	0.05176		582.6	0.06722	582.6	0.06428		582.6	0.2433	582.6	0.23642		582.6	0.39863	582.6	0.38697
		582.8	0.03149	582.8	0.05214		582.8	0.06686	582.8	0.0668		582.8	0.24211	582.8	0.23776		582.8	0.39775	582.8	0.38336
		583	0.03067	583	0.05013		583	0.06639	583	0.06635		583	0.24073	583	0.2372		583	0.39863	583	0.386
		583.2	0.02879	583.2	0.0524		583.2	0.06688	583.2	0.06654		583.2	0.24029	583.2	0.23745		583.2	0.39428	583.2	0.38119
		583.4	0.02958	583.4	0.05147		583.4	0.0671	583.4	0.06642		583.4	0.23916	583.4	0.23686		583.4	0.39097	583.4	0.38095
		583.6	0.02776	583.6	0.05312		583.6	0.06666	583.6	0.06545		583.6	0.23853	583.6	0.23817		583.6	0.38887	583.6	0.38022
		583.8	0.02849	583.8	0.05214		583.8	0.06689	583.8	0.06726		583.8	0.2369	583.8	0.23498		583.8	0.38847	583.8	0.38119
		584	0.02927	584	0.05105		584	0.06684	584	0.06572		584	0.2369	584	0.2311		584	0.38871	584	0.38022
		584.2	0.02829	584.2	0.04719		584.2	0.06648	584.2	0.06572		584.2	0.23514	584.2	0.23257		584.2	0.38565	584.2	0.38095
		584.4	0.02847	584.4	0.04771		584.4	0.06584	584.4	0.0659		584.4	0.23514	584.4	0.23391		584.4	0.38444	584.4	0.37613
		584.6	0.02958	584.6	0.04556		584.6	0.06607	584.6	0.06685		584.6	0.23511	584.6	0.23025		584.6	0.38355	584.6	0.37589
		584.8	0.02969	584.8	0.04638		584.8	0.06645	584.8	0.06584		584.8	0.23451	584.8	0.22953		584.8	0.38412	584.8	0.37252
		585	0.0289	585	0.04781		585	0.06562	585	0.06477		585	0.23351	585	0.22862		585	0.38371	585	0.37324
		585.2	0.02833	585.2	0.04621		585.2	0.06585	585.2	0.06353		585.2	0.23169	585.2	0.2285		585.2	0.38492	585.2	0.37011
		585.4	0.02806	585.4	0.04271		585.4	0.06598	585.4	0.06315		585.4	0.23116	585.4	0.22643		585.4	0.38492	585.4	0.36987
		585.6	0.02918	585.6	0.04265		585.6	0.06547	585.6	0.06316		585.6	0.23097	585.6	0.22581		585.6	0.38323	585.6	0.36891
		585.8	0.02921	585.8	0.04135		585.8	0.06529	585.8	0.063		585.8	0.23091	585.8	0.22831		585.8	0.38315	585.8	0.36626
		586	0.02763	586	0.04349		586	0.065	586	0.06361		586	0.23138	586	0.22897		586	0.38121	586	0.36457
		586.2	0.02849	586.2	0.04093		586.2	0.06505	586.2	0.06577		586.2	0.23153	586.2	0.22878		586.2	0.38363	586.2	0.36337
		586.4	0.03048	586.4	0.04305		586.4	0.06468	586.4	0.06581		586.4	0.23147	586.4	0.22653		586.4	0.38403	586.4	0.36578
		586.6	0.03019	586.6	0.04433		586.6	0.06497	586.6	0.06485		586.6	0.23204	586.6	0.22646		586.6	0.3846	586.6	0.36867
		586.8	0.02989	586.8	0.04636		586.8	0.0645	586.8	0.06436		586.8	0.23141	586.8	0.22543		586.8	0.38299	586.8	0.36578
		587	0.02975	587	0.04427		587	0.06397	587	0.06311		587	0.23075	587	0.22399		587	0.3825	587	0.36891
		587.2	0.02896	587.2	0.04522		587.2	0.0639	587.2	0.0616		587.2	0.22924	587.2	0.2269		587.2	0.38186	587.2	0.36337
		587.4	0.02972	587.4	0.04524		587.4	0.06369	587.4	0.06077		587.4	0.22868	587.4	0.22847		587.4	0.37871	587.4	0.36096
		587.6	0.03087	587.6	0.04551		587.6	0.06332	587.6	0.06099		587.6	0.22774	587.6	0.22725		587.6	0.37928	587.6	0.36048
		587.8	0.03171	587.8	0.0475		587.8	0.06303	587.8	0.06239		587.8	0.2284	587.8	0.22399		587.8	0.37952	587.8	0.36048
		588	0.03048	588	0.04629		588	0.06301	588	0.06253		588	0.22689	588	0.22243		588	0.37702	588	0.35735
		588.2	0.03233	588.2	0.04534		588.2	0.06257	588.2	0.06297		588.2	0.22604	588.2	0.21973		588.2	0.37492	588.2	0.35735
		588.4	0.0325	588.4	0.04378		588.4	0.06248	588.4	0.06037		588.4	0.22472	588.4	0.22117		588.4	0.37411	588.4	0.35711
		588.6	0.03219	588.6	0.04367		588.6	0.06216	588.6	0.05947		588.6	0.2241	588.6	0.21992		588.6	0.37549	588.6	0.35855
		588.8	0.0325	588.8	0.04319		588.8	0.06148	588.8	0.05956		588.8	0.22385	588.8	0.22092		588.8	0.37411	588.8	0.35422
		589	0.03469	589	0.04263		589	0.0613	589	0.05976		589	0.22338	589	0.21961		589	0.37323	589	0.35446
		589.2	0.03424	589.2	0.04771		589.2	0.06115	589.2	0.05957		589.2	0.22312	589.2	0.22096		589.2	0.3721	589.2	0.3535
		589.4	0.03413	589.4	0.04559		589.4	0.06041	589.4	0.05979		589.4	0.22193	589.4	0.22092		589.4	0.37355	589.4	0.35446
		589.6	0.03416	589.6	0.04388		589.6	0.06082	589.6	0.06083		589.6	0.22127	589.6	0.21986		589.6	0.36863	589.6	0.35518
		589.8	0.03526	589.8	0.04339		589.8	0.06087	589.8	0.06145		589.8	0.22027	589.8	0.21948		589.8	0.3671	589.8	0.34989
		590	0.03315	590	0.04648		590	0.06059	590	0.06033		590	0.21923	590	0.21764		590	0.36605	590	0.3482
		590.2	0.0336	590.2	0.04689		590.2	0.06066	590.2	0.06012		590.2	0.21836	590.2	0.21679		590.2	0.36371	590.2	0.347
		590.4	0.03402	590.4	0.04512		590.4	0.06027	590.4	0.06185		590.4	0.21597	590.4	0.21886		590.4	0.36169	590.4	0.34627
		590.6	0.0343	590.6	0.04311		590.6	0.0597	590.6	0.0608		590.6	0.21606	590.6	0.21423		590.6	0.36032	590.6	0.34844
		590.8	0.03391	590.8	0.04237		590.8	0.05919	590.8	0.05988		590.8	0.21403	590.8	0.21538		590.8	0.35863	590.8	0.34868
		591	0.03396	591	0.04379		591	0.05882	591	0.05904		591	0.21412	591	0.2162		591	0.3579	591	0.34748
		591.2	0.03332	591.2	0.04443		591.2	0.05878	591.2	0.05946		591.2	0.21321	591.2	0.21692		591.2	0.35855	591.2	0.34363
		591.4	0.03287	591.4	0.04214		591.4	0.05863	591.4	0.05887		591.4	0.2113	591.4	0.21592		591.4	0.35484	591.4	0.3429
		591.6	0.0334	591.6	0.04049		591.6	0.05824	591.6	0.05875		591.6	0.20979	591.6	0.21122		591.6	0.35508	591.6	0.34218
		591.8	0.03183	591.8	0.04107		591.8	0.05857	591.8	0.05754		591.8	0.20941	591.8	0.20881		591.8	0.35371	591.8	0.34555
		592	0.03188	592	0.04103		592	0.05904	592	0.05827		592	0.20888	592	0.20834		592	0.35201	592	0.34146
		592.2	0.03124	592.2	0.03971		592.2	0.05839	592.2	0.05969		592.2	0.20847	592.2	0.20925		592.2	0.35153	592.2	0.33833
		592.4	0.03124	592.4	0.0398		592.4	0.05935	592.4	0.059		592.4	0.20791	592.4	0.20649		592.4	0.35008	592.4	0.33809
		592.6	0.0309	592.6	0.04015		592.6	0.05922	592.6	0.05908		592.6	0.2074	592.6	0.20534		592.6	0.34871	592.6	0.33544
		592.8	0.03059	592.8	0.03986		592.8	0.0589	592.8	0.05903		592.8	0.20643	592.8	0.20255		592.8	0.34709	592.8	0.33688
		593	0.03084	593	0.03955		593	0.05929	593	0.06077		593	0.20493	593	0.20283		593	0.34782	593	0.33737
		593.2	0.03056	593.2	0.04168		593.2	0.0591	593.2	0.05872		593.2	0.20436	593.2	0.20249		593.2	0.34742	593.2	0.33568
		593.4	0.03022	593.4	0.03903		593.4	0.0582	593.4	0.05673		593.4	0.20433	593.4	0.20352		593.4	0.34629	593.4	0.33255
		593.6	0.03138	593.6	0.03738		593.6	0.05792	593.6	0.05658		593.6	0.2042	593.6	0.2044		593.6	0.34564	593.6	0.33351
		593.8	0.03171	593.8	0.03688		593.8	0.05803	593.8	0.05661		593.8	0.20339	593.8	0.20577		593.8	0.345	593.8	0.33375
		594	0.03261	594	0.03589		594	0.05761	594	0.05672		594	0.2032	594	0.20756		594	0.34508	594	0.33014
		594.2	0.03188	594.2	0.03699		594.2	0.05722	594.2	0.05666		594.2	0.20213	594.2	0.20628		594.2	0.34492	594.2	0.33159
		594.4	0.03059	594.4	0.03817		594.4	0.05682	594.4	0.05664		594.4	0.20157	594.4	0.20737		594.4	0.34242	594.4	0.32894
		594.6	0.0305	594.6	0.03709		594.6	0.05699	594.6	0.05522		594.6	0.20251	594.6	0.20731		594.6	0.34169	594.6	0.33255
		594.8	0.03	594.8	0.03991		594.8	0.05655	594.8	0.05548		594.8	0.20235	594.8	0.20599		594.8	0.34088	594.8	0.33062
		595	0.02918	595	0.04112		595	0.05624	595	0.05429		595	0.20122	595	0.20255		595	0.33677	595	0.33207
		595.2	0.02738	595.2	0.0398		595.2	0.05641	595.2	0.05529		595.2	0.20019	595.2	0.20108		595.2	0.33774	595.2	0.32677
		595.4	0.02803	595.4	0.04118		595.4	0.05608	595.4	0.05384		595.4	0.19965	595.4	0.19961		595.4	0.33766	595.4	0.32725
		595.6	0.02696	595.6	0.03997		595.6	0.05627	595.6	0.05415		595.6	0.19837	595.6	0.19798		595.6	0.33766	595.6	0.32316
		595.8	0.0266	595.8	0.03893		595.8	0.05557	595.8	0.05417		595.8	0.19799	595.8	0.20127		595.8	0.33596	595.8	0.3222
		596	0.02863	596	0.03761		596	0.05557	596	0.05562		596	0.19696	596	0.19989		596	0.33879	596	0.31858
		596.2	0.02834	596.2	0.0352		596.2	0.05564	596.2	0.05646		596.2	0.19548	596.2	0.2003		596.2	0.33959	596.2	0.32075
		596.4	0.02831	596.4	0.03472		596.4	0.05535	596.4	0.05592		596.4	0.19495	596.4	0.19832		596.4	0.34016	596.4	0.3169
		596.6	0.02859	596.6	0.03592		596.6	0.0554	596.6	0.05552		596.6	0.19495	596.6	0.19582		596.6	0.34016	596.6	0.31931
		596.8	0.02602	596.8	0.03768		596.8	0.05542	596.8	0.05381		596.8	0.19442	596.8	0.19391		596.8	0.33903	596.8	0.31883
		597	0.02852	597	0.03966		597	0.05528	597	0.05427		597	0.19369	597	0.19482		597	0.33693	597	0.31762
		597.2	0.02676	597.2	0.04148		597.2	0.05499	597.2	0.05511		597.2	0.19394	597.2	0.19413		597.2	0.33516	597.2	0.31618
		597.4	0.02518	597.4	0.04075		597.4	0.05461	597.4	0.05769		597.4	0.19429	597.4	0.19282		597.4	0.33532	597.4	0.31714
		597.6	0.02557	597.6	0.04001		597.6	0.05451	597.6	0.05773		597.6	0.19285	597.6	0.19216		597.6	0.33242	597.6	0.31545
		597.8	0.0256	597.8	0.03848		597.8	0.05422	597.8	0.05683		597.8	0.19087	597.8	0.19175		597.8	0.33201	597.8	0.31401
		598	0.0243	598	0.03625		598	0.05438	598	0.05372		598	0.18955	598	0.18922		598	0.33072	598	0.31088
		598.2	0.02515	598.2	0.0345		598.2	0.05397	598.2	0.05311		598.2	0.18908	598.2	0.18765		598.2	0.33	598.2	0.3104
		598.4	0.02563	598.4	0.03575		598.4	0.05326	598.4	0.05163		598.4	0.18817	598.4	0.18756		598.4	0.32935	598.4	0.30727
		598.6	0.02428	598.6	0.03817		598.6	0.05288	598.6	0.05094		598.6	0.18827	598.6	0.19		598.6	0.33129	598.6	0.30775
		598.8	0.02469	598.8	0.03735		598.8	0.05334	598.8	0.05145		598.8	0.18657	598.8	0.18737		598.8	0.33161	598.8	0.3063
		599	0.02319	599	0.03752		599	0.05301	599	0.05217		599	0.18535	599	0.18881		599	0.3283	599	0.30606
		599.2	0.02332	599.2	0.0367		599.2	0.05257	599.2	0.05231		599.2	0.18481	599.2	0.18552		599.2	0.32951	599.2	0.30775
		599.4	0.02322	599.4	0.03602		599.4	0.05208	599.4	0.05196		599.4	0.1855	599.4	0.18618		599.4	0.32733	599.4	0.30823
		599.6	0.02385	599.6	0.03673		599.6	0.05177	599.6	0.0511		599.6	0.18318	599.6	0.18746		599.6	0.32427	599.6	0.30895
		599.8	0.02219	599.8	0.03617		599.8	0.0514	599.8	0.05117		599.8	0.18328	599.8	0.18847		599.8	0.32217	599.8	0.30919
		600	0.02273	600	0.03589		600	0.05164	600	0.0524		600	0.18199	600	0.18656		600	0.32274	600	0.30558
		600.2	0.02244	600.2	0.0389		600.2	0.05185	600.2	0.05115		600.2	0.18152	600.2	0.18599		600.2	0.32177	600.2	0.30679
		600.4	0.02244	600.4	0.0375		600.4	0.05151	600.4	0.05163		600.4	0.18155	600.4	0.18436		600.4	0.31983	600.4	0.3039
		600.6	0.02335	600.6	0.037		600.6	0.05182	600.6	0.05165		600.6	0.18052	600.6	0.18296		600.6	0.31645	600.6	0.30245
		600.8	0.02439	600.8	0.03595		600.8	0.052	600.8	0.05119		600.8	0.17957	600.8	0.18302		600.8	0.31419	600.8	0.29764
		601	0.02373	601	0.03429		601	0.05132	601	0.05307		601	0.17948	601	0.18083		601	0.31298	601	0.2986
		601.2	0.02265	601.2	0.03526		601.2	0.0513	601.2	0.05234		601.2	0.18055	601.2	0.18067		601.2	0.31257	601.2	0.30004
		601.4	0.02282	601.4	0.03647		601.4	0.05121	601.4	0.05377		601.4	0.18089	601.4	0.17795		601.4	0.31161	601.4	0.29667
		601.6	0.02378	601.6	0.03595		601.6	0.0514	601.6	0.05237		601.6	0.17992	601.6	0.17713		601.6	0.3104	601.6	0.29667
		601.8	0.02321	601.8	0.03566		601.8	0.05113	601.8	0.0524		601.8	0.17926	601.8	0.17738		601.8	0.30798	601.8	0.29354
		602	0.0233	602	0.0344		602	0.05099	602	0.05173		602	0.17907	602	0.17529		602	0.30782	602	0.29258
		602.2	0.02471	602.2	0.03299		602.2	0.05117	602.2	0.05287		602.2	0.17926	602.2	0.17754		602.2	0.30935	602.2	0.2933
		602.4	0.02459	602.4	0.03364		602.4	0.05021	602.4	0.05183		602.4	0.18055	602.4	0.17654		602.4	0.30854	602.4	0.29234
		602.6	0.02314	602.6	0.03301		602.6	0.04952	602.6	0.05142		602.6	0.18014	602.6	0.17353		602.6	0.30806	602.6	0.29162
		602.8	0.0229	602.8	0.0315		602.8	0.0498	602.8	0.05117		602.8	0.17813	602.8	0.1745		602.8	0.31128	602.8	0.28825
		603	0.02168	603	0.0319		603	0.04977	603	0.05056		603	0.17904	603	0.1704		603	0.30919	603	0.28993
		603.2	0.02113	603.2	0.03561		603.2	0.04952	603.2	0.05095		603.2	0.17876	603.2	0.1704		603.2	0.30838	603.2	0.28945
		603.4	0.02047	603.4	0.0345		603.4	0.04867	603.4	0.05014		603.4	0.17744	603.4	0.17137		603.4	0.30709	603.4	0.28825
		603.6	0.02077	603.6	0.03288		603.6	0.04882	603.6	0.04982		603.6	0.176	603.6	0.17219		603.6	0.30669	603.6	0.28825
		603.8	0.02117	603.8	0.03389		603.8	0.04827	603.8	0.04872		603.8	0.17578	603.8	0.17281		603.8	0.30419	603.8	0.28921
		604	0.02178	604	0.03381		604	0.04854	604	0.04896		604	0.17565	604	0.17519		604	0.30281	604	0.2868
		604.2	0.02236	604.2	0.03442		604.2	0.0483	604.2	0.04776		604.2	0.17515	604.2	0.17144		604.2	0.30128	604.2	0.28415
		604.4	0.02127	604.4	0.03299		604.4	0.0477	604.4	0.04837		604.4	0.1744	604.4	0.17159		604.4	0.30023	604.4	0.28584
		604.6	0.0215	604.6	0.03321		604.6	0.0478	604.6	0.04676		604.6	0.17415	604.6	0.172		604.6	0.30072	604.6	0.28487
		604.8	0.02202	604.8	0.03182		604.8	0.04792	604.8	0.0501		604.8	0.1732	604.8	0.17047		604.8	0.2987	604.8	0.28174
		605	0.02179	605	0.0314		605	0.04801	605	0.05032		605	0.17437	605	0.16928		605	0.29709	605	0.28102
		605.2	0.02096	605.2	0.03329		605.2	0.04797	605.2	0.05		605.2	0.17587	605.2	0.1685		605.2	0.29798	605.2	0.27693
		605.4	0.01964	605.4	0.0317		605.4	0.04762	605.4	0.0511		605.4	0.1754	605.4	0.1664		605.4	0.2966	605.4	0.27934
		605.6	0.01892	605.6	0.03055		605.6	0.04764	605.6	0.04846		605.6	0.1748	605.6	0.16067		605.6	0.29556	605.6	0.27837
		605.8	0.02086	605.8	0.03181		605.8	0.04768	605.8	0.04745		605.8	0.17333	605.8	0.1612		605.8	0.29354	605.8	0.27669
		606	0.02228	606	0.03331		606	0.04754	606	0.04615		606	0.17299	606	0.16152		606	0.29346	606	0.27524
		606.2	0.02289	606.2	0.03288		606.2	0.04801	606.2	0.04638		606.2	0.1727	606.2	0.16167		606.2	0.29281	606.2	0.27669
		606.4	0.02191	606.4	0.03242		606.4	0.04778	606.4	0.04598		606.4	0.17302	606.4	0.1618		606.4	0.29346	606.4	0.27404
		606.6	0.02222	606.6	0.03132		606.6	0.04792	606.6	0.04507		606.6	0.17346	606.6	0.16361		606.6	0.28926	606.6	0.27235
		606.8	0.02112	606.8	0.03196		606.8	0.04756	606.8	0.04506		606.8	0.17217	606.8	0.16505		606.8	0.28781	606.8	0.27139
		607	0.02211	607	0.03175		607	0.04782	607	0.04594		607	0.17022	607	0.1653		607	0.28797	607	0.27284
		607.2	0.02237	607.2	0.03411		607.2	0.0482	607.2	0.04548		607.2	0.17038	607.2	0.16574		607.2	0.28894	607.2	0.26971
		607.4	0.0221	607.4	0.0316		607.4	0.04796	607.4	0.04391		607.4	0.17126	607.4	0.16602		607.4	0.29047	607.4	0.26874
		607.6	0.02264	607.6	0.0313		607.6	0.04785	607.6	0.04466		607.6	0.17022	607.6	0.16405		607.6	0.29225	607.6	0.26754
		607.8	0.02252	607.8	0.03192		607.8	0.04779	607.8	0.04659		607.8	0.17013	607.8	0.16192		607.8	0.29168	607.8	0.26489
		608	0.02198	608	0.03026		608	0.04767	608	0.04548		608	0.16982	608	0.16505		608	0.28951	608	0.26248
		608.2	0.02098	608.2	0.02902		608.2	0.04766	608.2	0.04574		608.2	0.16966	608.2	0.16486		608.2	0.28902	608.2	0.26272
		608.4	0.02201	608.4	0.03027		608.4	0.04793	608.4	0.04574		608.4	0.16919	608.4	0.16295		608.4	0.28862	608.4	0.26345
		608.6	0.0216	608.6	0.02908		608.6	0.04754	608.6	0.04516		608.6	0.16793	608.6	0.15892		608.6	0.29031	608.6	0.26561
		608.8	0.02032	608.8	0.02727		608.8	0.04784	608.8	0.04632		608.8	0.16709	608.8	0.15669		608.8	0.28838	608.8	0.26104
		609	0.02062	609	0.02946		609	0.04806	609	0.04548		609	0.16621	609	0.15738		609	0.28507	609	0.26176
		609.2	0.02127	609.2	0.0301		609.2	0.04784	609.2	0.0447		609.2	0.16498	609.2	0.15522		609.2	0.28491	609.2	0.26224
		609.4	0.02181	609.4	0.03172		609.4	0.04777	609.4	0.04418		609.4	0.16467	609.4	0.15644		609.4	0.28265	609.4	0.26152
		609.6	0.02277	609.6	0.02885		609.6	0.04732	609.6	0.04467		609.6	0.16379	609.6	0.15842		609.6	0.28184	609.6	0.26007
		609.8	0.02173	609.8	0.0295		609.8	0.04722	609.8	0.04397		609.8	0.16257	609.8	0.15454		609.8	0.27967	609.8	0.25935
		610	0.0208	610	0.02703		610	0.04739	610	0.04293		610	0.16112	610	0.15557		610	0.27894	610	0.25622
		610.2	0.02083	610.2	0.02633		610.2	0.04665	610.2	0.04336		610.2	0.1616	610.2	0.15416		610.2	0.2762	610.2	0.25718
		610.4	0.0192	610.4	0.02734		610.4	0.04601	610.4	0.0444		610.4	0.16053	610.4	0.15673		610.4	0.27459	610.4	0.25598
		610.6	0.01953	610.6	0.02715		610.6	0.04654	610.6	0.0438		610.6	0.16009	610.6	0.15585		610.6	0.27402	610.6	0.2555
		610.8	0.01894	610.8	0.02688		610.8	0.04682	610.8	0.04432		610.8	0.15962	610.8	0.15701		610.8	0.27402	610.8	0.25815
		611	0.01854	611	0.02686		611	0.04627	611	0.04414		611	0.15949	611	0.15557		611	0.27442	611	0.25454
		611.2	0.01902	611.2	0.02579		611.2	0.04607	611.2	0.04478		611.2	0.15896	611.2	0.154		611.2	0.27152	611.2	0.25141
		611.4	0.01839	611.4	0.02638		611.4	0.04545	611.4	0.04267		611.4	0.15802	611.4	0.15494		611.4	0.27184	611.4	0.25478
		611.6	0.01833	611.6	0.02784		611.6	0.04592	611.6	0.04287		611.6	0.15648	611.6	0.15488		611.6	0.27112	611.6	0.25454
		611.8	0.01746	611.8	0.02945		611.8	0.04545	611.8	0.04421		611.8	0.15554	611.8	0.15901		611.8	0.2712	611.8	0.25213
		612	0.01825	612	0.0273		612	0.04555	612	0.04312		612	0.15444	612	0.15544		612	0.26821	612	0.24828
		612.2	0.01758	612.2	0.02744		612.2	0.04527	612.2	0.04289		612.2	0.15457	612.2	0.15272		612.2	0.26555	612.2	0.25044
		612.4	0.01655	612.4	0.02775		612.4	0.04469	612.4	0.04295		612.4	0.15337	612.4	0.15147		612.4	0.26547	612.4	0.24731
		612.6	0.01865	612.6	0.0275		612.6	0.04414	612.6	0.04324		612.6	0.15284	612.6	0.15144		612.6	0.26515	612.6	0.24659
		612.8	0.01981	612.8	0.02788		612.8	0.0439	612.8	0.04249		612.8	0.15309	612.8	0.14868		612.8	0.26458	612.8	0.24418
		613	0.01965	613	0.02741		613	0.04399	613	0.04245		613	0.15303	613	0.14843		613	0.26346	613	0.24563
		613.2	0.01977	613.2	0.02702		613.2	0.04441	613.2	0.04203		613.2	0.15309	613.2	0.14784		613.2	0.26281	613.2	0.24563
		613.4	0.01945	613.4	0.02598		613.4	0.0444	613.4	0.04241		613.4	0.1525	613.4	0.14605		613.4	0.26418	613.4	0.24466
		613.6	0.0201	613.6	0.02632		613.6	0.04433	613.6	0.04291		613.6	0.15203	613.6	0.14565		613.6	0.26329	613.6	0.24274
		613.8	0.01914	613.8	0.02625		613.8	0.04412	613.8	0.04268		613.8	0.15115	613.8	0.14396		613.8	0.26216	613.8	0.24394
		614	0.01865	614	0.02628		614	0.04405	614	0.04128		614	0.15143	614	0.14521		614	0.26313	614	0.24442
		614.2	0.01857	614.2	0.02587		614.2	0.04393	614.2	0.0414		614.2	0.14995	614.2	0.14468		614.2	0.26386	614.2	0.2425
		614.4	0.01835	614.4	0.02832		614.4	0.04361	614.4	0.0426		614.4	0.15083	614.4	0.14662		614.4	0.26378	614.4	0.24129
		614.6	0.01887	614.6	0.02835		614.6	0.04386	614.6	0.04155		614.6	0.15055	614.6	0.1464		614.6	0.26176	614.6	0.24105
		614.8	0.01844	614.8	0.0291		614.8	0.04336	614.8	0.04283		614.8	0.14983	614.8	0.14709		614.8	0.26023	614.8	0.24298
		615	0.02019	615	0.02897		615	0.04368	615	0.04108		615	0.14942	615	0.14536		615	0.26007	615	0.23985
		615.2	0.02164	615.2	0.03124		615.2	0.04328	615.2	0.04154		615.2	0.14889	615.2	0.14646		615.2	0.25918	615.2	0.23592
		615.4	0.0214	615.4	0.03069		615.4	0.04318	615.4	0.04225		615.4	0.14886	615.4	0.14358		615.4	0.25555	615.4	0.23511
		615.6	0.01979	615.6	0.02949		615.6	0.04309	615.6	0.04098		615.6	0.14879	615.6	0.14352		615.6	0.25595	615.6	0.23436
		615.8	0.02015	615.8	0.02774		615.8	0.04298	615.8	0.04122		615.8	0.14829	615.8	0.14349		615.8	0.25724	615.8	0.23559
		616	0.02016	616	0.02849		616	0.04236	616	0.03979		616	0.14792	616	0.1433		616	0.2566	616	0.23342
		616.2	0.01821	616.2	0.02872		616.2	0.04202	616.2	0.03821		616.2	0.14653	616.2	0.14205		616.2	0.25515	616.2	0.23308
		616.4	0.01813	616.4	0.02743		616.4	0.04205	616.4	0.03844		616.4	0.14628	616.4	0.14173		616.4	0.25224	616.4	0.23361
		616.6	0.01776	616.6	0.02736		616.6	0.04178	616.6	0.03958		616.6	0.14562	616.6	0.13945		616.6	0.25297	616.6	0.23518
		616.8	0.01659	616.8	0.02825		616.8	0.04181	616.8	0.04066		616.8	0.14406	616.8	0.13914		616.8	0.25063	616.8	0.23294
		617	0.01608	617	0.02905		617	0.04184	617	0.03944		617	0.14406	617	0.13651		617	0.24926	617	0.23185
		617.2	0.01587	617.2	0.02722		617.2	0.0418	617.2	0.04018		617.2	0.14468	617.2	0.13406		617.2	0.24708	617.2	0.2334
		617.4	0.01593	617.4	0.02945		617.4	0.04205	617.4	0.03912		617.4	0.14324	617.4	0.13485		617.4	0.24611	617.4	0.23034
		617.6	0.01647	617.6	0.028		617.6	0.04227	617.6	0.03856		617.6	0.1429	617.6	0.13488		617.6	0.24321	617.6	0.22945
		617.8	0.01688	617.8	0.02623		617.8	0.04239	617.8	0.03958		617.8	0.14208	617.8	0.13619		617.8	0.2424	617.8	0.22978
		618	0.01677	618	0.02643		618	0.04245	618	0.04032		618	0.14136	618	0.1325		618	0.24369	618	0.22913
		618.2	0.01696	618.2	0.02741		618.2	0.04209	618.2	0.04062		618.2	0.14126	618.2	0.13388		618.2	0.24394	618.2	0.22949
		618.4	0.01724	618.4	0.02703		618.4	0.04208	618.4	0.04013		618.4	0.1407	618.4	0.13491		618.4	0.24386	618.4	0.23063
		618.6	0.01709	618.6	0.02878		618.6	0.04182	618.6	0.03993		618.6	0.13979	618.6	0.1356		618.6	0.24426	618.6	0.23065
		618.8	0.01712	618.8	0.02674		618.8	0.04134	618.8	0.04021		618.8	0.14054	618.8	0.13582		618.8	0.24345	618.8	0.22762
		619	0.01931	619	0.02508		619	0.0408	619	0.0416		619	0.14017	619	0.13247		619	0.24394	619	0.22745
		619.2	0.02036	619.2	0.02532		619.2	0.04136	619.2	0.03991		619.2	0.13929	619.2	0.13369		619.2	0.24563	619.2	0.2262
		619.4	0.01994	619.4	0.02683		619.4	0.04142	619.4	0.03889		619.4	0.13948	619.4	0.13178		619.4	0.2424	619.4	0.22184
		619.6	0.01881	619.6	0.026		619.6	0.04139	619.6	0.03877		619.6	0.139	619.6	0.13485		619.6	0.24208	619.6	0.22244
		619.8	0.01825	619.8	0.02479		619.8	0.04062	619.8	0.03848		619.8	0.13973	619.8	0.13529		619.8	0.24055	619.8	0.22311
		620	0.01726	620	0.02596		620	0.04038	620	0.03801		620	0.1391	620	0.13328		620	0.23813	620	0.2227
		620.2	0.01768	620.2	0.02733		620.2	0.04075	620.2	0.03916		620.2	0.139	620.2	0.13225		620.2	0.2324	620.2	0.22396
		620.4	0.01859	620.4	0.03075		620.4	0.04133	620.4	0.03847		620.4	0.13932	620.4	0.13043		620.4	0.23127	620.4	0.22066
		620.6	0.0181	620.6	0.02951		620.6	0.04113	620.6	0.03727		620.6	0.13797	620.6	0.13215		620.6	0.23385	620.6	0.22131
		620.8	0.01693	620.8	0.02781		620.8	0.04077	620.8	0.03619		620.8	0.13753	620.8	0.13209		620.8	0.23305	620.8	0.22073
		621	0.01581	621	0.02561		621	0.04052	621	0.03525		621	0.1359	621	0.1305		621	0.22966	621	0.21902
		621.2	0.01869	621.2	0.0255		621.2	0.04017	621.2	0.0367		621.2	0.13471	621.2	0.12862		621.2	0.232	621.2	0.21789
		621.4	0.01727	621.4	0.02414		621.4	0.03994	621.4	0.03723		621.4	0.1348	621.4	0.12974		621.4	0.2291	621.4	0.21849
		621.6	0.01671	621.6	0.02551		621.6	0.04003	621.6	0.03609		621.6	0.13351	621.6	0.12608		621.6	0.22684	621.6	0.21736
		621.8	0.01663	621.8	0.02665		621.8	0.04049	621.8	0.03818		621.8	0.13336	621.8	0.12539		621.8	0.22305	621.8	0.21437
		622	0.0158	622	0.02786		622	0.04006	622	0.03787		622	0.13147	622	0.12342		622	0.22297	622	0.21225
		622.2	0.01562	622.2	0.0259		622.2	0.04014	622.2	0.03648		622.2	0.13226	622.2	0.12276		622.2	0.22111	622.2	0.21469
		622.4	0.01534	622.4	0.02736		622.4	0.03959	622.4	0.03675		622.4	0.13216	622.4	0.1228		622.4	0.21909	622.4	0.21199
		622.6	0.0149	622.6	0.02665		622.6	0.03983	622.6	0.0367		622.6	0.1316	622.6	0.1258		622.6	0.21982	622.6	0.21175
		622.8	0.01463	622.8	0.02456		622.8	0.0393	622.8	0.03652		622.8	0.13169	622.8	0.12361		622.8	0.21869	622.8	0.21122
		623	0.01511	623	0.02596		623	0.03898	623	0.03733		623	0.13019	623	0.12414		623	0.21934	623	0.21201
		623.2	0.015	623.2	0.02584		623.2	0.03863	623.2	0.03651		623.2	0.12912	623.2	0.12348		623.2	0.2195	623.2	0.21418
		623.4	0.01713	623.4	0.02291		623.4	0.03821	623.4	0.03687		623.4	0.12906	623.4	0.12204		623.4	0.21877	623.4	0.21018
		623.6	0.01677	623.6	0.02387		623.6	0.03812	623.6	0.03732		623.6	0.12959	623.6	0.1207		623.6	0.21724	623.6	0.20782
		623.8	0.0156	623.8	0.02224		623.8	0.03788	623.8	0.03704		623.8	0.12821	623.8	0.12014		623.8	0.21772	623.8	0.20438
		624	0.01417	624	0.02286		624	0.03743	624	0.03728		624	0.12821	624	0.12145		624	0.21934	624	0.20602
		624.2	0.016	624.2	0.02348		624.2	0.038	624.2	0.03713		624.2	0.12865	624.2	0.12233		624.2	0.21547	624.2	0.20775
		624.4	0.01595	624.4	0.02218		624.4	0.03806	624.4	0.03583		624.4	0.12824	624.4	0.12167		624.4	0.21514	624.4	0.20672
		624.6	0.01665	624.6	0.02211		624.6	0.03858	624.6	0.03465		624.6	0.12868	624.6	0.12458		624.6	0.21506	624.6	0.2038
		624.8	0.01622	624.8	0.02292		624.8	0.03814	624.8	0.03513		624.8	0.12943	624.8	0.1232		624.8	0.21482	624.8	0.20438
		625	0.01649	625	0.02072		625	0.03885	625	0.03542		625	0.12937	625	0.12186		625	0.21305	625	0.20063
		625.2	0.01617	625.2	0.02181		625.2	0.03864	625.2	0.03475		625.2	0.12915	625.2	0.11866		625.2	0.21151	625.2	0.19774
		625.4	0.01649	625.4	0.02105		625.4	0.03867	625.4	0.03512		625.4	0.12846	625.4	0.116		625.4	0.21224	625.4	0.20002
		625.6	0.01544	625.6	0.02065		625.6	0.0388	625.6	0.03438		625.6	0.12774	625.6	0.114		625.6	0.21272	625.6	0.2013
		625.8	0.01636	625.8	0.0198		625.8	0.0381	625.8	0.03489		625.8	0.12699	625.8	0.1125		625.8	0.21143	625.8	0.20197
		626	0.01524	626	0.01874		626	0.03761	626	0.03505		626	0.12627	626	0.11134		626	0.21079	626	0.19771
		626.2	0.01551	626.2	0.01867		626.2	0.03747	626.2	0.03392		626.2	0.1258	626.2	0.11503		626.2	0.20925	626.2	0.19906
		626.4	0.01662	626.4	0.01984		626.4	0.03774	626.4	0.03408		626.4	0.12523	626.4	0.11582		626.4	0.20909	626.4	0.20212
		626.6	0.01647	626.6	0.02114		626.6	0.03762	626.6	0.03401		626.6	0.12564	626.6	0.11375		626.6	0.20901	626.6	0.19985
		626.8	0.01678	626.8	0.02455		626.8	0.0372	626.8	0.03439		626.8	0.12495	626.8	0.11269		626.8	0.20934	626.8	0.1961
		627	0.01756	627	0.02038		627	0.03688	627	0.03429		627	0.12451	627	0.11234		627	0.2074	627	0.19494
		627.2	0.01899	627.2	0.02099		627.2	0.03685	627.2	0.03392		627.2	0.12388	627.2	0.10821		627.2	0.20514	627.2	0.19292
		627.4	0.01656	627.4	0.01913		627.4	0.03694	627.4	0.03525		627.4	0.12269	627.4	0.11043		627.4	0.20175	627.4	0.19167
		627.6	0.01604	627.6	0.0204		627.6	0.03661	627.6	0.03458		627.6	0.12209	627.6	0.11084		627.6	0.20192	627.6	0.19518
		627.8	0.01537	627.8	0.0203		627.8	0.03672	627.8	0.03594		627.8	0.12172	627.8	0.11121		627.8	0.20321	627.8	0.19181
		628	0.01473	628	0.02041		628	0.03635	628	0.03481		628	0.12206	628	0.10893		628	0.20337	628	0.19494
		628.2	0.01608	628.2	0.02061		628.2	0.03605	628.2	0.03512		628.2	0.12238	628.2	0.10981		628.2	0.20433	628.2	0.19473
		628.4	0.01648	628.4	0.02105		628.4	0.03634	628.4	0.03498		628.4	0.12112	628.4	0.10855		628.4	0.20361	628.4	0.19545
		628.6	0.01581	628.6	0.02029		628.6	0.03678	628.6	0.03563		628.6	0.11933	628.6	0.1083		628.6	0.20256	628.6	0.19675
		628.8	0.01742	628.8	0.01819		628.8	0.0373	628.8	0.03596		628.8	0.11826	628.8	0.10959		628.8	0.20046	628.8	0.19032
		629	0.01697	629	0.01962		629	0.03694	629	0.03447		629	0.11958	629	0.10821		629	0.19966	629	0.18984
		629.2	0.01862	629.2	0.02086		629.2	0.03664	629.2	0.03362		629.2	0.1198	629.2	0.10899		629.2	0.20159	629.2	0.19121
		629.4	0.01759	629.4	0.02376		629.4	0.03635	629.4	0.0335		629.4	0.11902	629.4	0.10887		629.4	0.19917	629.4	0.19138
		629.6	0.01841	629.6	0.02272		629.6	0.03605	629.6	0.03343		629.6	0.1188	629.6	0.10849		629.6	0.19587	629.6	0.1903
		629.8	0.01956	629.8	0.02124		629.8	0.03599	629.8	0.03319		629.8	0.11874	629.8	0.11084		629.8	0.19812	629.8	0.19174
		630	0.01871	630	0.02352		630	0.03608	630	0.03147		630	0.11764	630	0.11187		630	0.20022	630	0.18873
		630.2	0.01992	630.2	0.0208		630.2	0.03619	630.2	0.0314		630.2	0.11742	630.2	0.10893		630.2	0.19974	630.2	0.18666
		630.4	0.01857	630.4	0.02152		630.4	0.03622	630.4	0.03219		630.4	0.11651	630.4	0.10934		630.4	0.1999	630.4	0.18914
		630.6	0.01836	630.6	0.02027		630.6	0.03668	630.6	0.03275		630.6	0.11679	630.6	0.11024		630.6	0.20175	630.6	0.18425
		630.8	0.01643	630.8	0.01952		630.8	0.03623	630.8	0.03297		630.8	0.11503	630.8	0.10724		630.8	0.20062	630.8	0.18254
		631	0.01488	631	0.01992		631	0.03608	631	0.03315		631	0.11425	631	0.10524		631	0.19901	631	0.18288
		631.2	0.01618	631.2	0.02076		631.2	0.03615	631.2	0.03266		631.2	0.11481	631.2	0.10611		631.2	0.19804	631.2	0.18086
		631.4	0.01691	631.4	0.01828		631.4	0.03631	631.4	0.03289		631.4	0.11519	631.4	0.1037		631.4	0.19546	631.4	0.18136
		631.6	0.01719	631.6	0.02164		631.6	0.03662	631.6	0.03188		631.6	0.11513	631.6	0.10151		631.6	0.19458	631.6	0.18062
		631.8	0.01796	631.8	0.02287		631.8	0.03725	631.8	0.03248		631.8	0.11491	631.8	0.10389		631.8	0.19369	631.8	0.18103
		632	0.01748	632	0.02335		632	0.03705	632	0.03165		632	0.11372	632	0.10505		632	0.19546	632	0.18257
		632.2	0.01625	632.2	0.02337		632.2	0.03664	632.2	0.03088		632.2	0.11227	632.2	0.10483		632.2	0.19417	632.2	0.18245
		632.4	0.01657	632.4	0.02437		632.4	0.03606	632.4	0.03374		632.4	0.11183	632.4	0.10621		632.4	0.197	632.4	0.18004
		632.6	0.01693	632.6	0.02504		632.6	0.03589	632.6	0.03174		632.6	0.1118	632.6	0.10211		632.6	0.19603	632.6	0.17804
		632.8	0.01545	632.8	0.02283		632.8	0.0353	632.8	0.03185		632.8	0.11099	632.8	0.10367		632.8	0.19369	632.8	0.17558
		633	0.01527	633	0.02069		633	0.03549	633	0.02601		633	0.11161	633	0.1047		633	0.19304	633	0.17542
		633.2	0.01655	633.2	0.01829		633.2	0.03569	633.2	0.02881		633.2	0.11142	633.2	0.1063		633.2	0.19272	633.2	0.17106
		633.4	0.01822	633.4	0.01898		633.4	0.03576	633.4	0.02908		633.4	0.11039	633.4	0.10527		633.4	0.1924	633.4	0.17065
		633.6	0.01749	633.6	0.0189		633.6	0.0358	633.6	0.02957		633.6	0.11045	633.6	0.10621		633.6	0.18957	633.6	0.1732
		633.8	0.01749	633.8	0.01998		633.8	0.03545	633.8	0.02984		633.8	0.1107	633.8	0.10514		633.8	0.18643	633.8	0.1739
		634	0.01481	634	0.02011		634	0.0352	634	0.03024		634	0.11161	634	0.10254		634	0.18498	634	0.17183
		634.2	0.01436	634.2	0.02079		634.2	0.03512	634.2	0.03016		634.2	0.10954	634.2	0.10452		634.2	0.18635	634.2	0.17154
		634.4	0.01365	634.4	0.0168		634.4	0.0349	634.4	0.02981		634.4	0.10854	634.4	0.10261		634.4	0.18369	634.4	0.17144
		634.6	0.0132	634.6	0.01995		634.6	0.03493	634.6	0.02981		634.6	0.10788	634.6	0.09951		634.6	0.18304	634.6	0.16817
		634.8	0.01151	634.8	0.01902		634.8	0.03468	634.8	0.02996		634.8	0.107	634.8	0.09838		634.8	0.18224	634.8	0.16793
		635	0.01217	635	0.02029		635	0.03459	635	0.02962		635	0.10716	635	0.09672		635	0.18328	635	0.16728
		635.2	0.0117	635.2	0.02073		635.2	0.03411	635.2	0.02865		635.2	0.10644	635.2	0.09538		635.2	0.18361	635.2	0.17084
		635.4	0.01263	635.4	0.02015		635.4	0.03416	635.4	0.02853		635.4	0.10565	635.4	0.09591		635.4	0.1828	635.4	0.1744
		635.6	0.01204	635.6	0.02019		635.6	0.03398	635.6	0.02817		635.6	0.10628	635.6	0.09575		635.6	0.18361	635.6	0.17529
		635.8	0.01343	635.8	0.0208		635.8	0.03284	635.8	0.02853		635.8	0.10581	635.8	0.09456		635.8	0.18207	635.8	0.17387
		636	0.01189	636	0.02181		636	0.03295	636	0.02845		636	0.10512	636	0.09419		636	0.17909	636	0.17233
		636.2	0.01222	636.2	0.02108		636.2	0.03304	636.2	0.02357		636.2	0.10581	636.2	0.09607		636.2	0.17917	636.2	0.1699
		636.4	0.01469	636.4	0.01983		636.4	0.03304	636.4	0.02607		636.4	0.10593	636.4	0.09697		636.4	0.18014	636.4	0.16566
		636.6	0.0144	636.6	0.0193		636.6	0.03255	636.6	0.02753		636.6	0.10512	636.6	0.09807		636.6	0.17788	636.6	0.16619
		636.8	0.01568	636.8	0.01827		636.8	0.03274	636.8	0.02658		636.8	0.10314	636.8	0.09772		636.8	0.17869	636.8	0.16403
		637	0.01337	637	0.01826		637	0.0328	637	0.02801		637	0.10308	637	0.09478		637	0.1774	637	0.16294
		637.2	0.01331	637.2	0.01838		637.2	0.03322	637.2	0.02884		637.2	0.10349	637.2	0.09672		637.2	0.17627	637.2	0.16545
		637.4	0.01363	637.4	0.01879		637.4	0.03335	637.4	0.0302		637.4	0.10374	637.4	0.09807		637.4	0.17691	637.4	0.166
		637.6	0.01444	637.6	0.01846		637.6	0.03325	637.6	0.02932		637.6	0.10311	637.6	0.09437		637.6	0.17514	637.6	0.16383
		637.8	0.01484	637.8	0.01724		637.8	0.0335	637.8	0.02768		637.8	0.10327	637.8	0.09688		637.8	0.17425	637.8	0.15996
		638	0.01496	638	0.01618		638	0.03393	638	0.02797		638	0.1028	638	0.09447		638	0.17449	638	0.16157
		638.2	0.01423	638.2	0.01568		638.2	0.03369	638.2	0.0294		638.2	0.10317	638.2	0.09322		638.2	0.1753	638.2	0.16003
		638.4	0.01416	638.4	0.01595		638.4	0.03344	638.4	0.02882		638.4	0.10186	638.4	0.09256		638.4	0.17578	638.4	0.16121
		638.6	0.01316	638.6	0.01568		638.6	0.03328	638.6	0.02974		638.6	0.10164	638.6	0.09143		638.6	0.17675	638.6	0.15972
		638.8	0.01214	638.8	0.0159		638.8	0.03306	638.8	0.02928		638.8	0.10085	638.8	0.09344		638.8	0.17586	638.8	0.1588
		639	0.0115	639	0.01719		639	0.03331	639	0.02869		639	0.10029	639	0.09334		639	0.17554	639	0.15687
		639.2	0.01374	639.2	0.01602		639.2	0.03298	639.2	0.02809		639.2	0.0996	639.2	0.09331		639.2	0.17393	639.2	0.15507
		639.4	0.01466	639.4	0.01606		639.4	0.03235	639.4	0.028		639.4	0.09881	639.4	0.09059		639.4	0.17409	639.4	0.15615
		639.6	0.013	639.6	0.01556		639.6	0.03315	639.6	0.02773		639.6	0.09753	639.6	0.0914		639.6	0.17159	639.6	0.15391
		639.8	0.01428	639.8	0.01649		639.8	0.03318	639.8	0.02693		639.8	0.09759	639.8	0.09156		639.8	0.16885	639.8	0.15167
		640	0.01542	640	0.01552		640	0.03279	640	0.02618		640	0.09705	640	0.08959		640	0.17014	640	0.15415
		640.2	0.01503	640.2	0.01604		640.2	0.03306	640.2	0.02661		640.2	0.09699	640.2	0.08921		640.2	0.17046	640.2	0.15476
		640.4	0.01432	640.4	0.01598		640.4	0.03322	640.4	0.02672		640.4	0.09643	640.4	0.09015		640.4	0.1724	640.4	0.15569
		640.6	0.01392	640.6	0.01589		640.6	0.03274	640.6	0.02911		640.6	0.09567	640.6	0.08905		640.6	0.17377	640.6	0.15509
		640.8	0.01395	640.8	0.01665		640.8	0.03252	640.8	0.02939		640.8	0.09636	640.8	0.09084		640.8	0.17473	640.8	0.1556
		641	0.01553	641	0.01705		641	0.03277	641	0.02926		641	0.0958	641	0.09115		641	0.17312	641	0.1595
		641.2	0.01318	641.2	0.01725		641.2	0.03296	641.2	0.02853		641.2	0.09589	641.2	0.08993		641.2	0.1711	641.2	0.15974
		641.4	0.01287	641.4	0.01628		641.4	0.03284	641.4	0.02688		641.4	0.09611	641.4	0.09178		641.4	0.16901	641.4	0.1575
		641.6	0.01317	641.6	0.01572		641.6	0.03292	641.6	0.02927		641.6	0.09577	641.6	0.09031		641.6	0.16739	641.6	0.15736
		641.8	0.0114	641.8	0.01626		641.8	0.03287	641.8	0.02835		641.8	0.09561	641.8	0.08877		641.8	0.1653	641.8	0.15805
		642	0.00965	642	0.01693		642	0.0326	642	0.02666		642	0.09517	642	0.08774		642	0.16506	642	0.15724
		642.2	0.01016	642.2	0.0178		642.2	0.0325	642.2	0.02762		642.2	0.0947	642.2	0.08524		642.2	0.16272	642.2	0.15553
		642.4	0.00987	642.4	0.01786		642.4	0.0321	642.4	0.02869		642.4	0.09492	642.4	0.08386		642.4	0.16264	642.4	0.14917
		642.6	0.01245	642.6	0.01337		642.6	0.03157	642.6	0.02854		642.6	0.09432	642.6	0.08727		642.6	0.16014	642.6	0.14931
		642.8	0.0141	642.8	0.01472		642.8	0.03139	642.8	0.02832		642.8	0.09461	642.8	0.08765		642.8	0.1603	642.8	0.14929
		643	0.01524	643	0.01303		643	0.03176	643	0.02651		643	0.09398	643	0.08774		643	0.16022	643	0.15107
		643.2	0.01518	643.2	0.0131		643.2	0.03165	643.2	0.02569		643.2	0.09401	643.2	0.0883		643.2	0.16046	643.2	0.14838
		643.4	0.01412	643.4	0.0132		643.4	0.03157	643.4	0.02742		643.4	0.0932	643.4	0.08705		643.4	0.16231	643.4	0.14888
		643.6	0.01229	643.6	0.01262		643.6	0.03135	643.6	0.02858		643.6	0.09376	643.6	0.09012		643.6	0.1657	643.6	0.14958
		643.8	0.01163	643.8	0.01569		643.8	0.03215	643.8	0.02835		643.8	0.0936	643.8	0.0894		643.8	0.16441	643.8	0.14744
		644	0.01031	644	0.0161		644	0.03204	644	0.02704		644	0.09229	644	0.08815		644	0.16497	644	0.14698
		644.2	0.01068	644.2	0.01868		644.2	0.0319	644.2	0.02599		644.2	0.09298	644.2	0.08865		644.2	0.16247	644.2	0.14886
		644.4	0.01116	644.4	0.01734		644.4	0.03177	644.4	0.0216		644.4	0.09279	644.4	0.0837		644.4	0.16038	644.4	0.14688
		644.6	0.0122	644.6	0.02143		644.6	0.0315	644.6	0.02441		644.6	0.09241	644.6	0.08492		644.6	0.16046	644.6	0.14777
		644.8	0.01228	644.8	0.01858		644.8	0.03091	644.8	0.02531		644.8	0.09169	644.8	0.08477		644.8	0.1603	644.8	0.14573
		645	0.01283	645	0.01627		645	0.0311	645	0.02653		645	0.09172	645	0.08392		645	0.15772	645	0.14476
		645.2	0.01312	645.2	0.01521		645.2	0.03068	645.2	0.02522		645.2	0.09125	645.2	0.08239		645.2	0.15949	645.2	0.14303
		645.4	0.01457	645.4	0.0169		645.4	0.03024	645.4	0.02603		645.4	0.09084	645.4	0.08113		645.4	0.15796	645.4	0.14
		645.6	0.01491	645.6	0.01586		645.6	0.02949	645.6	0.02732		645.6	0.08968	645.6	0.08229		645.6	0.15602	645.6	0.14163
		645.8	0.0146	645.8	0.01798		645.8	0.02971	645.8	0.02659		645.8	0.08959	645.8	0.08098		645.8	0.15667	645.8	0.1405
		646	0.01439	646	0.01966		646	0.02976	646	0.02653		646	0.09047	646	0.08167		646	0.15433	646	0.14139
		646.2	0.01281	646.2	0.01733		646.2	0.02974	646.2	0.02643		646.2	0.0899	646.2	0.08279		646.2	0.15142	646.2	0.13838
		646.4	0.0116	646.4	0.01913		646.4	0.02908	646.4	0.02839		646.4	0.08943	646.4	0.08389		646.4	0.15263	646.4	0.13889
		646.6	0.01338	646.6	0.0159		646.6	0.02899	646.6	0.02693		646.6	0.08865	646.6	0.08333		646.6	0.15255	646.6	0.14366
		646.8	0.01295	646.8	0.01656		646.8	0.02879	646.8	0.02709		646.8	0.08767	646.8	0.08339		646.8	0.15223	646.8	0.14171
		647	0.01171	647	0.01709		647	0.02906	647	0.023		647	0.08717	647	0.08351		647	0.15118	647	0.13848
		647.2	0.01268	647.2	0.01595		647.2	0.02872	647.2	0.02472		647.2	0.08796	647.2	0.08286		647.2	0.14965	647.2	0.14062
		647.4	0.01472	647.4	0.01705		647.4	0.02857	647.4	0.02509		647.4	0.08745	647.4	0.08207		647.4	0.1482	647.4	0.14248
		647.6	0.014	647.6	0.01702		647.6	0.02844	647.6	0.02541		647.6	0.08636	647.6	0.08041		647.6	0.14965	647.6	0.13826
		647.8	0.01357	647.8	0.01574		647.8	0.02811	647.8	0.0257		647.8	0.0851	647.8	0.07982		647.8	0.14554	647.8	0.13853
		648	0.01359	648	0.01696		648	0.02772	648	0.02495		648	0.08472	648	0.08079		648	0.14449	648	0.13744
		648.2	0.01457	648.2	0.01493		648.2	0.02763	648.2	0.0245		648.2	0.08363	648.2	0.0796		648.2	0.14473	648.2	0.13778
		648.4	0.01337	648.4	0.01491		648.4	0.02749	648.4	0.02547		648.4	0.0824	648.4	0.08035		648.4	0.14465	648.4	0.13629
		648.6	0.01273	648.6	0.01277		648.6	0.02764	648.6	0.02545		648.6	0.08112	648.6	0.08045		648.6	0.14521	648.6	0.13677
		648.8	0.01325	648.8	0.01311		648.8	0.02741	648.8	0.02555		648.8	0.08099	648.8	0.07916		648.8	0.1465	648.8	0.13518
		649	0.01368	649	0.01387		649	0.02837	649	0.0258		649	0.08027	649	0.07851		649	0.1457	649	0.13573
		649.2	0.0143	649.2	0.01387		649.2	0.02825	649.2	0.02641		649.2	0.08055	649.2	0.0811		649.2	0.14626	649.2	0.13352
		649.4	0.01376	649.4	0.01415		649.4	0.0285	649.4	0.02826		649.4	0.0814	649.4	0.0806		649.4	0.14901	649.4	0.13414
		649.6	0.01428	649.6	0.01321		649.6	0.02883	649.6	0.02912		649.6	0.08187	649.6	0.07916		649.6	0.14788	649.6	0.13354
		649.8	0.01382	649.8	0.01325		649.8	0.02818	649.8	0.02839		649.8	0.08074	649.8	0.08123		649.8	0.14836	649.8	0.12981
		650	0.01547	650	0.01302		650	0.02826	650	0.02728		650	0.0803	650	0.07995		650	0.1461	650	0.13027
		650.2	0.01643	650.2	0.01359		650.2	0.02812	650.2	0.02701		650.2	0.08083	650.2	0.07597		650.2	0.14562	650.2	0.13301
		650.4	0.01415	650.4	0.01405		650.4	0.02811	650.4	0.02631		650.4	0.08058	650.4	0.07528		650.4	0.144	650.4	0.13289
		650.6	0.01247	650.6	0.01568		650.6	0.02823	650.6	0.02595		650.6	0.07917	650.6	0.07481		650.6	0.14578	650.6	0.13475
		650.8	0.0126	650.8	0.01601		650.8	0.0281	650.8	0.02607		650.8	0.07798	650.8	0.07378		650.8	0.14562	650.8	0.13294
		651	0.0119	651	0.0132		651	0.02782	651	0.02618		651	0.07792	651	0.07412		651	0.14465	651	0.13056
		651.2	0.0105	651.2	0.01365		651.2	0.02729	651.2	0.02562		651.2	0.07798	651.2	0.07225		651.2	0.14449	651.2	0.12834
		651.4	0.01116	651.4	0.01324		651.4	0.02704	651.4	0.0246		651.4	0.07766	651.4	0.07221		651.4	0.14296	651.4	0.12916
		651.6	0.01212	651.6	0.01512		651.6	0.02664	651.6	0.02462		651.6	0.07682	651.6	0.07437		651.6	0.14191	651.6	0.12692
		651.8	0.01255	651.8	0.01524		651.8	0.02638	651.8	0.02376		651.8	0.07603	651.8	0.07522		651.8	0.14304	651.8	0.1274
		652	0.01388	652	0.01499		652	0.02595	652	0.02176		652	0.07679	652	0.07437		652	0.14038	652	0.12451
		652.2	0.01525	652.2	0.01811		652.2	0.02569	652.2	0.0228		652.2	0.07606	652.2	0.07193		652.2	0.1415	652.2	0.12536
		652.4	0.01612	652.4	0.0152		652.4	0.0257	652.4	0.01937		652.4	0.07763	652.4	0.0703		652.4	0.14102	652.4	0.12386
		652.6	0.01646	652.6	0.01586		652.6	0.02597	652.6	0.01954		652.6	0.07763	652.6	0.075		652.6	0.13997	652.6	0.12333
		652.8	0.01803	652.8	0.01259		652.8	0.026	652.8	0.02093		652.8	0.07732	652.8	0.07697		652.8	0.13763	652.8	0.1242
		653	0.01717	653	0.01368		653	0.02607	653	0.02164		653	0.07704	653	0.07575		653	0.13739	653	0.1261
		653.2	0.01602	653.2	0.01606		653.2	0.02604	653.2	0.02137		653.2	0.07763	653.2	0.07369		653.2	0.1382	653.2	0.12413
		653.4	0.01644	653.4	0.01377		653.4	0.02664	653.4	0.02274		653.4	0.07735	653.4	0.07347		653.4	0.13683	653.4	0.12321
		653.6	0.01591	653.6	0.01562		653.6	0.02761	653.6	0.02283		653.6	0.07679	653.6	0.07293		653.6	0.13497	653.6	0.1254
		653.8	0.01416	653.8	0.01179		653.8	0.027	653.8	0.02283		653.8	0.07597	653.8	0.07024		653.8	0.13675	653.8	0.12618
		654	0.01237	654	0.01227		654	0.02731	654	0.02446		654	0.07578	654	0.0704		654	0.13384	654	0.12307
		654.2	0.01273	654.2	0.01347		654.2	0.02734	654.2	0.02366		654.2	0.07475	654.2	0.06893		654.2	0.13231	654.2	0.12422
		654.4	0.01324	654.4	0.01411		654.4	0.02747	654.4	0.0205		654.4	0.0754	654.4	0.07043		654.4	0.13239	654.4	0.12064
		654.6	0.01208	654.6	0.01643		654.6	0.02717	654.6	0.02048		654.6	0.07484	654.6	0.07062		654.6	0.13392	654.6	0.12028
		654.8	0.01295	654.8	0.01718		654.8	0.02794	654.8	0.02019		654.8	0.0749	654.8	0.06946		654.8	0.13279	654.8	0.12134
		655	0.01527	655	0.01609		655	0.02761	655	0.0196		655	0.07575	655	0.06721		655	0.13118	655	0.12174
		655.2	0.01419	655.2	0.01462		655.2	0.02728	655.2	0.02091		655.2	0.07688	655.2	0.06821		655.2	0.13094	655.2	0.12006
		655.4	0.01358	655.4	0.01285		655.4	0.02775	655.4	0.02123		655.4	0.07685	655.4	0.06639		655.4	0.13239	655.4	0.11698
		655.6	0.01193	655.6	0.01176		655.6	0.02751	655.6	0.02381		655.6	0.07625	655.6	0.06808		655.6	0.1315	655.6	0.11642
		655.8	0.01485	655.8	0.01239		655.8	0.02712	655.8	0.02366		655.8	0.07396	655.8	0.06652		655.8	0.1311	655.8	0.11898
		656	0.01579	656	0.0155		656	0.02654	656	0.02495		656	0.07446	656	0.06608		656	0.13037	656	0.11989
		656.2	0.01682	656.2	0.01343		656.2	0.02645	656.2	0.02337		656.2	0.07515	656.2	0.06696		656.2	0.12892	656.2	0.12081
		656.4	0.01885	656.4	0.01347		656.4	0.02607	656.4	0.02202		656.4	0.07562	656.4	0.0657		656.4	0.12731	656.4	0.11963
		656.6	0.01818	656.6	0.01537		656.6	0.02667	656.6	0.02141		656.6	0.07625	656.6	0.0662		656.6	0.1257	656.6	0.11926
		656.8	0.01911	656.8	0.01477		656.8	0.02688	656.8	0.01839		656.8	0.07544	656.8	0.06727		656.8	0.12497	656.8	0.1152
		657	0.02014	657	0.01333		657	0.02673	657	0.01993		657	0.07456	657	0.06699		657	0.12594	657	0.11573
		657.2	0.02214	657.2	0.01119		657.2	0.02642	657.2	0.02023		657.2	0.07399	657.2	0.06949		657.2	0.12489	657.2	0.11257
		657.4	0.02263	657.4	0.01116		657.4	0.02642	657.4	0.0207		657.4	0.07337	657.4	0.06818		657.4	0.12666	657.4	0.11134
		657.6	0.02007	657.6	0.01186		657.6	0.02586	657.6	0.0211		657.6	0.07173	657.6	0.06965		657.6	0.12586	657.6	0.10951
		657.8	0.02048	657.8	0.01063		657.8	0.02596	657.8	0.02126		657.8	0.07189	657.8	0.0688		657.8	0.1236	657.8	0.1106
		658	0.01956	658	0.01504		658	0.0256	658	0.02122		658	0.07252	658	0.06592		658	0.12328	658	0.11286
		658.2	0.02113	658.2	0.01118		658.2	0.02575	658.2	0.0213		658.2	0.07189	658.2	0.06295		658.2	0.12328	658.2	0.11168
		658.4	0.01978	658.4	0.01556		658.4	0.02537	658.4	0.02189		658.4	0.07195	658.4	0.06495		658.4	0.12368	658.4	0.11086
		658.6	0.01877	658.6	0.01465		658.6	0.02481	658.6	0.02165		658.6	0.07023	658.6	0.06746		658.6	0.1219	658.6	0.11122
		658.8	0.01999	658.8	0.01252		658.8	0.02468	658.8	0.02189		658.8	0.06944	658.8	0.06808		658.8	0.12263	658.8	0.10715
		659	0.02069	659	0.01227		659	0.02447	659	0.02187		659	0.07017	659	0.06514		659	0.1215	659	0.10723
		659.2	0.01858	659.2	0.01367		659.2	0.0245	659.2	0.02249		659.2	0.07076	659.2	0.06796		659.2	0.11892	659.2	0.10576
		659.4	0.02058	659.4	0.01141		659.4	0.02454	659.4	0.02143		659.4	0.07023	659.4	0.06958		659.4	0.12037	659.4	0.1111
		659.6	0.02079	659.6	0.01264		659.6	0.02471	659.6	0.01852		659.6	0.069	659.6	0.06752		659.6	0.11803	659.6	0.10985
		659.8	0.0212	659.8	0.01004		659.8	0.02477	659.8	0.01891		659.8	0.06844	659.8	0.06439		659.8	0.11602	659.8	0.10906
		660	0.02001	660	0.00815		660	0.0251	660	0.01983		660	0.06794	660	0.06361		660	0.11618	660	0.11014
		660.2	0.01919	660.2	0.00994		660.2	0.02529	660.2	0.02039		660.2	0.06781	660.2	0.06226		660.2	0.11578	660.2	0.11122
		660.4	0.01989	660.4	0.01306		660.4	0.02503	660.4	0.0223		660.4	0.06712	660.4	0.05628		660.4	0.1115	660.4	0.10963
		660.6	0.01826	660.6	0.01308		660.6	0.02535	660.6	0.0225		660.6	0.06681	660.6	0.05794		660.6	0.11174	660.6	0.10874
		660.8	0.01805	660.8	0.01199		660.8	0.02498	660.8	0.02353		660.8	0.06766	660.8	0.05825		660.8	0.11045	660.8	0.10809
		661	0.01754	661	0.01182		661	0.0246	661	0.02146		661	0.06659	661	0.06176		661	0.1094	661	0.10946
		661.2	0.01979	661.2	0.01413		661.2	0.02507	661.2	0.02161		661.2	0.0658	661.2	0.06019		661.2	0.10932	661.2	0.10959
		661.4	0.02016	661.4	0.01081		661.4	0.02473	661.4	0.0207		661.4	0.06511	661.4	0.06126		661.4	0.10844	661.4	0.11101
		661.6	0.01909	661.6	0.01142		661.6	0.02423	661.6	0.02296		661.6	0.06461	661.6	0.06101		661.6	0.10731	661.6	0.10766
		661.8	0.01737	661.8	0.01327		661.8	0.02403	661.8	0.0225		661.8	0.06461	661.8	0.0585		661.8	0.10763	661.8	0.10489
		662	0.01714	662	0.01504		662	0.0236	662	0.02161		662	0.06511	662	0.05926		662	0.1061	662	0.10438
		662.2	0.01502	662.2	0.01638		662.2	0.02303	662.2	0.02129		662.2	0.06514	662.2	0.0591		662.2	0.10892	662.2	0.10366
		662.4	0.01705	662.4	0.01324		662.4	0.02247	662.4	0.02022		662.4	0.06493	662.4	0.05919		662.4	0.11037	662.4	0.10306
		662.6	0.01703	662.6	0.01229		662.6	0.02198	662.6	0.0206		662.6	0.06593	662.6	0.05719		662.6	0.109	662.6	0.10306
		662.8	0.0162	662.8	0.01306		662.8	0.02204	662.8	0.01854		662.8	0.06562	662.8	0.05957		662.8	0.10892	662.8	0.1019
		663	0.01424	663	0.0113		663	0.02246	663	0.02015		663	0.06599	663	0.05972		663	0.1094	663	0.10106
		663.2	0.01672	663.2	0.01283		663.2	0.02269	663.2	0.01915		663.2	0.06712	663.2	0.05929		663.2	0.10932	663.2	0.09733
		663.4	0.01644	663.4	0.01385		663.4	0.02247	663.4	0.01623		663.4	0.0664	663.4	0.05346		663.4	0.10956	663.4	0.09723
		663.6	0.01908	663.6	0.01313		663.6	0.02216	663.6	0.01703		663.6	0.06618	663.6	0.05537		663.6	0.10819	663.6	0.09673
		663.8	0.01774	663.8	0.01377		663.8	0.02261	663.8	0.01775		663.8	0.06612	663.8	0.05528		663.8	0.10973	663.8	0.09976
		664	0.01617	664	0.01417		664	0.02265	664	0.0171		664	0.06552	664	0.05616		664	0.11061	664	0.09938
		664.2	0.01488	664.2	0.01423		664.2	0.0228	664.2	0.0186		664.2	0.06624	664.2	0.05656		664.2	0.1115	664.2	0.10084
		664.4	0.01473	664.4	0.00941		664.4	0.02273	664.4	0.01968		664.4	0.06562	664.4	0.05575		664.4	0.1111	664.4	0.10048
		664.6	0.01345	664.6	0.00904		664.6	0.02278	664.6	0.01985		664.6	0.06552	664.6	0.05719		664.6	0.1111	664.6	0.10402
		664.8	0.01461	664.8	0.00822		664.8	0.02287	664.8	0.01762		664.8	0.06493	664.8	0.05566		664.8	0.11005	664.8	0.10089
		665	0.01522	665	0.00906		665	0.02314	665	0.0181		665	0.06389	665	0.05584		665	0.10956	665	0.10231
		665.2	0.0156	665.2	0.00863		665.2	0.02358	665.2	0.01993		665.2	0.0627	665.2	0.05666		665.2	0.10932	665.2	0.09928
		665.4	0.01831	665.4	0.01033		665.4	0.02358	665.4	0.02106		665.4	0.0627	665.4	0.05838		665.4	0.10948	665.4	0.10118
		665.6	0.01746	665.6	0.01026		665.6	0.02393	665.6	0.0207		665.6	0.06245	665.6	0.05794		665.6	0.11069	665.6	0.10205
		665.8	0.0185	665.8	0.01275		665.8	0.02321	665.8	0.02085		665.8	0.06129	665.8	0.0585		665.8	0.11029	665.8	0.10284
		666	0.02009	666	0.01302		666	0.0229	666	0.02062		666	0.06166	666	0.05434		666	0.11053	666	0.10048
		666.2	0.01778	666.2	0.01014		666.2	0.02262	666.2	0.02087		666.2	0.06081	666.2	0.0545		666.2	0.10989	666.2	0.10183
		666.4	0.01554	666.4	0.01177		666.4	0.02264	666.4	0.01876		666.4	0.05997	666.4	0.05735		666.4	0.10827	666.4	0.09877
		666.6	0.01691	666.6	0.01057		666.6	0.02199	666.6	0.01962		666.6	0.05903	666.6	0.05616		666.6	0.10585	666.6	0.09863
		666.8	0.01834	666.8	0.00925		666.8	0.02217	666.8	0.02014		666.8	0.05749	666.8	0.05716		666.8	0.10594	666.8	0.09709
		667	0.01714	667	0.00714		667	0.02173	667	0.01977		667	0.0573	667	0.05406		667	0.10384	667	0.09718
		667.2	0.01813	667.2	0.01051		667.2	0.02201	667.2	0.01941		667.2	0.05655	667.2	0.05603		667.2	0.1036	667.2	0.09381
		667.4	0.01647	667.4	0.00778		667.4	0.02226	667.4	0.01903		667.4	0.0562	667.4	0.05509		667.4	0.10287	667.4	0.09478
		667.6	0.01925	667.6	0.00926		667.6	0.02191	667.6	0.01914		667.6	0.05655	667.6	0.05522		667.6	0.10126	667.6	0.09285
		667.8	0.01951	667.8	0.00961		667.8	0.02221	667.8	0.0166		667.8	0.05686	667.8	0.05465		667.8	0.09981	667.8	0.09331
		668	0.01643	668	0.00967		668	0.02189	668	0.01742		668	0.05605	668	0.05337		668	0.10223	668	0.09446
		668.2	0.01506	668.2	0.00865		668.2	0.0223	668.2	0.01864		668.2	0.05548	668.2	0.05074		668.2	0.10198	668.2	0.09324
		668.4	0.01614	668.4	0.00819		668.4	0.02243	668.4	0.0183		668.4	0.0551	668.4	0.04924		668.4	0.10029	668.4	0.09133
		668.6	0.01545	668.6	0.00989		668.6	0.02235	668.6	0.01929		668.6	0.05529	668.6	0.04833		668.6	0.09964	668.6	0.09555
		668.8	0.01645	668.8	0.00811		668.8	0.02223	668.8	0.02095		668.8	0.05482	668.8	0.04933		668.8	0.1015	668.8	0.09268
		669	0.01679	669	0.00945		669	0.02228	669	0.02146		669	0.05457	669	0.05071		669	0.0994	669	0.09266
		669.2	0.01325	669.2	0.01037		669.2	0.02295	669.2	0.02249		669.2	0.05501	669.2	0.04949		669.2	0.09843	669.2	0.09198
		669.4	0.01472	669.4	0.00638		669.4	0.02265	669.4	0.01977		669.4	0.0546	669.4	0.04999		669.4	0.10093	669.4	0.09391
		669.6	0.01826	669.6	0.00859		669.6	0.02316	669.6	0.01921		669.6	0.05394	669.6	0.04664		669.6	0.09851	669.6	0.09487
		669.8	0.0191	669.8	0.00853		669.8	0.02271	669.8	0.0188		669.8	0.05548	669.8	0.04921		669.8	0.09948	669.8	0.09528
		670	0.01976	670	0.00952		670	0.02324	670	0.01888		670	0.05598	670	0.05215		670	0.09916	670	0.09109
		670.2	0.0187	670.2	0.0085		670.2	0.0229	670.2	0.01729		670.2	0.05476	670.2	0.054		670.2	0.10029	670.2	0.09035
		670.4	0.01878	670.4	0.01061		670.4	0.02229	670.4	0.01668		670.4	0.05435	670.4	0.055		670.4	0.09981	670.4	0.0895
		670.6	0.02098	670.6	0.00753		670.6	0.02233	670.6	0.01467		670.6	0.05363	670.6	0.05757		670.6	0.10102	670.6	0.08936
		670.8	0.02251	670.8	0.01234		670.8	0.02303	670.8	0.01506		670.8	0.05313	670.8	0.05406		670.8	0.10198	670.8	0.08758
		671	0.01958	671	0.00895		671	0.02295	671	0.01569		671	0.05363	671	0.05409		671	0.10005	671	0.08425
		671.2	0.01886	671.2	0.00594		671.2	0.02272	671.2	0.01664		671.2	0.05294	671.2	0.05487		671.2	0.09892	671.2	0.08139
		671.4	0.01997	671.4	0.0056		671.4	0.0228	671.4	0.01553		671.4	0.05181	671.4	0.05688		671.4	0.10223	671.4	0.08247
		671.6	0.01727	671.6	0.00622		671.6	0.02224	671.6	0.01445		671.6	0.05099	671.6	0.056		671.6	0.10231	671.6	0.08438
		671.8	0.01716	671.8	0.00577		671.8	0.0217	671.8	0.01395		671.8	0.05137	671.8	0.0565		671.8	0.10077	671.8	0.08642
		672	0.01846	672	0.00647		672	0.022	672	0.01251		672	0.05181	672	0.05102		672	0.09972	672	0.08673
		672.2	0.01561	672.2	0.00637		672.2	0.02208	672.2	0.01219		672.2	0.05256	672.2	0.05184		672.2	0.09997	672.2	0.08594
		672.4	0.01674	672.4	0.00665		672.4	0.02273	672.4	0.01127		672.4	0.05266	672.4	0.05337		672.4	0.10158	672.4	0.08214
		672.6	0.01629	672.6	0.00947		672.6	0.02335	672.6	0.01054		672.6	0.05357	672.6	0.05171		672.6	0.10303	672.6	0.0817
		672.8	0.01556	672.8	0.00768		672.8	0.02372	672.8	0.01061		672.8	0.05344	672.8	0.05187		672.8	0.10102	672.8	0.08161
		673	0.01567	673	0.00894		673	0.02371	673	0.01234		673	0.05397	673	0.05262		673	0.09876	673	0.08421
		673.2	0.01738	673.2	0.00927		673.2	0.02301	673.2	0.01546		673.2	0.05272	673.2	0.05099		673.2	0.09827	673.2	0.08442
		673.4	0.01957	673.4	0.00929		673.4	0.0231	673.4	0.01646		673.4	0.05225	673.4	0.04761		673.4	0.09892	673.4	0.08394
		673.6	0.02145	673.6	0.01091		673.6	0.02242	673.6	0.0146		673.6	0.05244	673.6	0.04617		673.6	0.10005	673.6	0.087
		673.8	0.02184	673.8	0.01223		673.8	0.02177	673.8	0.01569		673.8	0.05335	673.8	0.04339		673.8	0.09747	673.8	0.08738
		674	0.02507	674	0.0103		674	0.02181	674	0.01752		674	0.05322	674	0.04073		674	0.0965	674	0.08854
		674.2	0.02479	674.2	0.00967		674.2	0.02175	674.2	0.0171		674.2	0.05394	674.2	0.04016		674.2	0.09569	674.2	0.0851
		674.4	0.02744	674.4	0.01017		674.4	0.02164	674.4	0.01614		674.4	0.05341	674.4	0.0416		674.4	0.09666	674.4	0.08394
		674.6	0.02764	674.6	0.01308		674.6	0.02097	674.6	0.01483		674.6	0.05281	674.6	0.04351		674.6	0.09303	674.6	0.08428
		674.8	0.02574	674.8	0.01153		674.8	0.02088	674.8	0.01667		674.8	0.0531	674.8	0.04486		674.8	0.09384	674.8	0.08519
		675	0.02472	675	0.00683		675	0.0207	675	0.01592		675	0.0536	675	0.04555		675	0.09222	675	0.08548
		675.2	0.02585	675.2	0.00752		675.2	0.02052	675.2	0.01465		675.2	0.0531	675.2	0.04523		675.2	0.09392	675.2	0.08252
		675.4	0.02593	675.4	0.00596		675.4	0.02105	675.4	0.01391		675.4	0.05341	675.4	0.04367		675.4	0.09343	675.4	0.0817
		675.6	0.02783	675.6	0.00652		675.6	0.02059	675.6	0.01502		675.6	0.05448	675.6	0.04223		675.6	0.09222	675.6	0.0805
		675.8	0.03005	675.8	0.00199		675.8	0.02017	675.8	0.01606		675.8	0.05416	675.8	0.04379		675.8	0.09134	675.8	0.08228
		676	0.02826	676	0.00297		676	0.02002	676	0.01465		676	0.05492	676	0.04273		676	0.09206	676	0.08223
		676.2	0.02784	676.2	0.00442		676.2	0.02	676.2	0.01333		676.2	0.0536	676.2	0.04561		676.2	0.09295	676.2	0.08223
		676.4	0.02833	676.4	0.00403		676.4	0.0204	676.4	0.01217		676.4	0.05354	676.4	0.04533		676.4	0.09182	676.4	0.08134
		676.6	0.02652	676.6	0.00758		676.6	0.02034	676.6	0.01216		676.6	0.05357	676.6	0.04564		676.6	0.09368	676.6	0.08238
		676.8	0.02453	676.8	0.00932		676.8	0.02032	676.8	0.01162		676.8	0.05382	676.8	0.04523		676.8	0.09174	676.8	0.08165
		677	0.02159	677	0.00707		677	0.01987	677	0.01097		677	0.05241	677	0.0457		677	0.09456	677	0.08454
		677.2	0.02224	677.2	0.00498		677.2	0.01999	677.2	0.01174		677.2	0.05228	677.2	0.0483		677.2	0.09505	677.2	0.08399
		677.4	0.02438	677.4	0.00595		677.4	0.02038	677.4	0.01434		677.4	0.05168	677.4	0.04924		677.4	0.09634	677.4	0.08353
		677.6	0.02387	677.6	0.00594		677.6	0.01998	677.6	0.01284		677.6	0.05165	677.6	0.04886		677.6	0.09448	677.6	0.08267
		677.8	0.0209	677.8	0.00897		677.8	0.02051	677.8	0.01335		677.8	0.05197	677.8	0.04774		677.8	0.094	677.8	0.07992
		678	0.02234	678	0.01192		678	0.02076	678	0.01467		678	0.05175	678	0.04373		678	0.09424	678	0.07966
		678.2	0.0239	678.2	0.00725		678.2	0.02112	678.2	0.01415		678.2	0.05165	678.2	0.04639		678.2	0.09271	678.2	0.07751
		678.4	0.02284	678.4	0.01054		678.4	0.02111	678.4	0.01337		678.4	0.05118	678.4	0.04658		678.4	0.09279	678.4	0.07578
		678.6	0.02306	678.6	0.01516		678.6	0.02056	678.6	0.01509		678.6	0.05071	678.6	0.0452		678.6	0.09037	678.6	0.07597
		678.8	0.02428	678.8	0.01483		678.8	0.02044	678.8	0.01579		678.8	0.04977	678.8	0.04188		678.8	0.0923	678.8	0.0758
		679	0.02522	679	0.01125		679	0.02017	679	0.01619		679	0.04943	679	0.0417		679	0.09214	679	0.0753
		679.2	0.02166	679.2	0.00733		679.2	0.01965	679.2	0.01656		679.2	0.0498	679.2	0.04057		679.2	0.08956	679.2	0.07559
		679.4	0.02039	679.4	0.00436		679.4	0.01953	679.4	0.01814		679.4	0.04889	679.4	0.04173		679.4	0.08698	679.4	0.07549
		679.6	0.02258	679.6	0.00705		679.6	0.01991	679.6	0.01839		679.6	0.04786	679.6	0.04048		679.6	0.08642	679.6	0.07342
		679.8	0.02418	679.8	0.00397		679.8	0.01999	679.8	0.01768		679.8	0.04676	679.8	0.03825		679.8	0.08851	679.8	0.07573
		680	0.02431	680	0.00966		680	0.0203	680	0.01533		680	0.04695	680	0.04101		680	0.08916	680	0.07448
		680.2	0.02417	680.2	0.00665		680.2	0.0205	680.2	0.01553		680.2	0.04713	680.2	0.04173		680.2	0.08771	680.2	0.07253
		680.4	0.03143	680.4	0.00596		680.4	0.02068	680.4	0.0145		680.4	0.04713	680.4	0.04173		680.4	0.08674	680.4	0.07236
		680.6	0.02876	680.6	0.00638		680.6	0.02117	680.6	0.01529		680.6	0.04682	680.6	0.03972		680.6	0.08601	680.6	0.07318
		680.8	0.02827	680.8	0.00871		680.8	0.02122	680.8	0.01521		680.8	0.04566	680.8	0.03982		680.8	0.08682	680.8	0.07359
		681	0.03132	681	0.00428		681	0.02168	681	0.01613		681	0.04503	681	0.04066		681	0.08771	681	0.07318
		681.2	0.02983	681.2	0.00686		681.2	0.02082	681.2	0.01475		681.2	0.0456	681.2	0.03935		681.2	0.08908	681.2	0.07397
		681.4	0.0293	681.4	0.0077		681.4	0.02035	681.4	0.01352		681.4	0.04591	681.4	0.03612		681.4	0.09061	681.4	0.07116
		681.6	0.02788	681.6	0.00547		681.6	0.01977	681.6	0.01194		681.6	0.04541	681.6	0.03688		681.6	0.08787	681.6	0.06913
		681.8	0.025	681.8	0.00577		681.8	0.0199	681.8	0.01139		681.8	0.04494	681.8	0.03603		681.8	0.08658	681.8	0.07048
		682	0.02348	682	0.00513		682	0.02015	682	0.00987		682	0.04528	682	0.03663		682	0.0865	682	0.07137
		682.2	0.02571	682.2	0.00402		682.2	0.01982	682.2	0.00932		682.2	0.04462	682.2	0.03828		682.2	0.08521	682.2	0.07241
		682.4	0.02597	682.4	0.01064		682.4	0.02	682.4	0.00932		682.4	0.04353	682.4	0.03547		682.4	0.08448	682.4	0.07306
		682.6	0.02611	682.6	0.01048		682.6	0.01985	682.6	0.01128		682.6	0.04381	682.6	0.03493		682.6	0.08626	682.6	0.07229
		682.8	0.0296	682.8	0.01386		682.8	0.01909	682.8	0.01342		682.8	0.04425	682.8	0.03941		682.8	0.08392	682.8	0.07094
		683	0.02777	683	0.01317		683	0.0196	683	0.01483		683	0.04494	683	0.03832		683	0.08014	683	0.072
		683.2	0.02486	683.2	0.01081		683.2	0.02002	683.2	0.01371		683.2	0.04412	683.2	0.03672		683.2	0.08142	683.2	0.07262
		683.4	0.0242	683.4	0.0092		683.4	0.01928	683.4	0.01346		683.4	0.045	683.4	0.03694		683.4	0.08287	683.4	0.07287
		683.6	0.02605	683.6	0.00883		683.6	0.0191	683.6	0.01355		683.6	0.04484	683.6	0.03716		683.6	0.0819	683.6	0.07385
		683.8	0.0249	683.8	0.00569		683.8	0.01908	683.8	0.01328		683.8	0.0445	683.8	0.03619		683.8	0.0844	683.8	0.07214
		684	0.02556	684	0.00365		684	0.0194	684	0.01333		684	0.04353	684	0.03493		684	0.08529	684	0.07385
		684.2	0.02369	684.2	0.00512		684.2	0.01903	684.2	0.0122		684.2	0.04287	684.2	0.03725		684.2	0.08634	684.2	0.07275
		684.4	0.02464	684.4	0.00882		684.4	0.01926	684.4	0.01473		684.4	0.04306	684.4	0.03678		684.4	0.08513	684.4	0.07
		684.6	0.02431	684.6	0.00643		684.6	0.01977	684.6	0.0175		684.6	0.04271	684.6	0.03681		684.6	0.08714	684.6	0.07236
		684.8	0.02975	684.8	0.00736		684.8	0.02011	684.8	0.01507		684.8	0.04312	684.8	0.03522		684.8	0.08626	684.8	0.07472
		685	0.02865	685	0.00675		685	0.01934	685	0.01586		685	0.04205	685	0.03863		685	0.08916	685	0.07441
		685.2	0.02938	685.2	0.00738		685.2	0.01918	685.2	0.01436		685.2	0.04158	685.2	0.04007		685.2	0.08956	685.2	0.07019
		685.4	0.03138	685.4	0.00918		685.4	0.01883	685.4	0.01318		685.4	0.0413	685.4	0.0376		685.4	0.08609	685.4	0.07027
		685.6	0.03107	685.6	0.01189		685.6	0.01934	685.6	0.01471		685.6	0.04321	685.6	0.03688		685.6	0.08553	685.6	0.07311
		685.8	0.03036	685.8	0.0134		685.8	0.01959	685.8	0.01365		685.8	0.04202	685.8	0.03575		685.8	0.08569	685.8	0.07106
		686	0.03289	686	0.01073		686	0.02015	686	0.01546		686	0.0418	686	0.03559		686	0.08811	686	0.07157
		686.2	0.03118	686.2	0.0144		686.2	0.01991	686.2	0.01375		686.2	0.04142	686.2	0.035		686.2	0.08682	686.2	0.07029
		686.4	0.02668	686.4	0.01441		686.4	0.01976	686.4	0.01197		686.4	0.04023	686.4	0.03919		686.4	0.08787	686.4	0.06952
		686.6	0.02349	686.6	0.00927		686.6	0.0196	686.6	0.01254		686.6	0.04029	686.6	0.03719		686.6	0.08416	686.6	0.06807
		686.8	0.02655	686.8	0.00782		686.8	0.01955	686.8	0.013		686.8	0.0397	686.8	0.0349		686.8	0.08408	686.8	0.06752
		687	0.02661	687	0.01089		687	0.01954	687	0.01377		687	0.04142	687	0.03472		687	0.08416	687	0.06653
		687.2	0.02642	687.2	0.01186		687.2	0.01924	687.2	0.01221		687.2	0.04164	687.2	0.03706		687.2	0.08529	687.2	0.0655
		687.4	0.02517	687.4	0.01596		687.4	0.01892	687.4	0.01423		687.4	0.04083	687.4	0.03578		687.4	0.08456	687.4	0.06624
		687.6	0.02539	687.6	0.0136		687.6	0.01955	687.6	0.01315		687.6	0.03982	687.6	0.03966		687.6	0.08375	687.6	0.06639
		687.8	0.02247	687.8	0.01239		687.8	0.01962	687.8	0.01311		687.8	0.0397	687.8	0.03744		687.8	0.0873	687.8	0.0649
		688	0.02642	688	0.01455		688	0.01949	688	0.01388		688	0.03866	688	0.03637		688	0.08505	688	0.06249
		688.2	0.03081	688.2	0.01736		688.2	0.01861	688.2	0.01228		688.2	0.03816	688.2	0.0345		688.2	0.08384	688.2	0.06169
		688.4	0.03301	688.4	0.01631		688.4	0.01901	688.4	0.01129		688.4	0.03775	688.4	0.03525		688.4	0.08093	688.4	0.06369
		688.6	0.03528	688.6	0.01211		688.6	0.01908	688.6	0.0115		688.6	0.03778	688.6	0.03381		688.6	0.08142	688.6	0.06165
		688.8	0.03343	688.8	0.00774		688.8	0.01891	688.8	0.01126		688.8	0.03744	688.8	0.03425		688.8	0.08142	688.8	0.0641
		689	0.03168	689	0.00709		689	0.01962	689	0.01433		689	0.03731	689	0.03528		689	0.08125	689	0.06598
		689.2	0.03073	689.2	0.00839		689.2	0.01945	689.2	0.0131		689.2	0.03879	689.2	0.03365		689.2	0.08327	689.2	0.06511
		689.4	0.03812	689.4	0.01009		689.4	0.01931	689.4	0.01303		689.4	0.0386	689.4	0.03293		689.4	0.08367	689.4	0.06608
		689.6	0.03857	689.6	0.01009		689.6	0.01896	689.6	0.01229		689.6	0.03807	689.6	0.03393		689.6	0.08448	689.6	0.06504
		689.8	0.04465	689.8	0.01284		689.8	0.01896	689.8	0.01306		689.8	0.03826	689.8	0.03553		689.8	0.08174	689.8	0.06523
		690	0.0431	690	0.01263		690	0.01831	690	0.01321		690	0.0381	690	0.0344		690	0.08222	690	0.06608
		690.2	0.04653	690.2	0.01105		690.2	0.01819	690.2	0.01527		690.2	0.03813	690.2	0.03396		690.2	0.0819	690.2	0.06591
		690.4	0.04976	690.4	0.00919		690.4	0.01808	690.4	0.01477		690.4	0.03826	690.4	0.03246		690.4	0.07996	690.4	0.05888
		690.6	0.04712	690.6	0.01197		690.6	0.01808	690.6	0.0134		690.6	0.03741	690.6	0.03215		690.6	0.07584	690.6	0.05917
		690.8	0.044	690.8	0.00795		690.8	0.01858	690.8	0.01218		690.8	0.03913	690.8	0.03171		690.8	0.07367	690.8	0.0588
		691	0.04644	691	0.00677		691	0.01803	691	0.01194		691	0.03935	691	0.03159		691	0.07467	691	0.05507
		691.2	0.04504	691.2	0.00561		691.2	0.01881	691.2	0.01212		691.2	0.03976	691.2	0.03149		691.2	0.07395	691.2	0.05786
		691.4	0.04237	691.4	0.00209		691.4	0.01862	691.4	0.01184		691.4	0.03885	691.4	0.03094		691.4	0.07305	691.4	0.06172
		691.6	0.04113	691.6	0		691.6	0.01883	691.6	0.01106		691.6	0.03901	691.6	0.03		691.6	0.072	691.6	0.06054
		691.8	0.0359	691.8	0.00104		691.8	0.01906	691.8	0.01025		691.8	0.03766	691.8	0.02978		691.8	0.07312	691.8	0.06006
		692	0.03545	692	0.00379		692	0.01889	692	0.01002		692	0.03848	692	0.03509		692	0.07316	692	0.06234
		692.2	0.04048	692.2	0.00707		692.2	0.01866	692.2	0.01108		692.2	0.03923	692.2	0.03425		692.2	0.07287	692.2	0.06124
		692.4	0.03621	692.4	0.00848		692.4	0.01875	692.4	0.01297		692.4	0.03873	692.4	0.03556		692.4	0.0726	692.4	0.05924
		692.6	0.03953	692.6	0.00598		692.6	0.01807	692.6	0.01399		692.6	0.03804	692.6	0.03036		692.6	0.07183	692.6	0.05902
		692.8	0.04667	692.8	0.00575		692.8	0.01832	692.8	0.01387		692.8	0.03863	692.8	0.02901		692.8	0.07288	692.8	0.06256
		693	0.04099	693	0.00796		693	0.01757	693	0.01297		693	0.03907	693	0.03171		693	0.07464	693	0.06196
		693.2	0.03874	693.2	0.00422		693.2	0.0184	693.2	0.01225		693.2	0.03869	693.2	0.03086		693.2	0.07557	693.2	0.06078
		693.4	0.03483	693.4	0.00779		693.4	0.01801	693.4	0.01094		693.4	0.03907	693.4	0.0314		693.4	0.07696	693.4	0.05861
		693.6	0.03562	693.6	0.01094		693.6	0.0174	693.6	0.01274		693.6	0.03885	693.6	0.03032		693.6	0.0787	693.6	0.05895
		693.8	0.0345	693.8	0.00805		693.8	0.01808	693.8	0.01456		693.8	0.03763	693.8	0.02954		693.8	0.08046	693.8	0.05873
		694	0.0325	694	0.00816		694	0.01876	694	0.01371		694	0.03725	694	0.03174		694	0.07854	694	0.05685
		694.2	0.02896	694.2	0.00685		694.2	0.01882	694.2	0.01418		694.2	0.03728	694.2	0.0288		694.2	0.07831	694.2	0.05538
		694.4	0.03405	694.4	0.00609		694.4	0.01943	694.4	0.01329		694.4	0.03725	694.4	0.02939		694.4	0.07647	694.4	0.05842
		694.6	0.02966	694.6	0.00834		694.6	0.01909	694.6	0.01463		694.6	0.03797	694.6	0.03041		694.6	0.07369	694.6	0.05377
		694.8	0.0266	694.8	0.00811		694.8	0.01911	694.8	0.01387		694.8	0.03738	694.8	0.0314		694.8	0.07464	694.8	0.05247
		695	0.02893	695	0.00449		695	0.01934	695	0.01286		695	0.03687	695	0.0297		695	0.07524	695	0.05266
		695.2	0.03036	695.2	0.00426		695.2	0.01931	695.2	0.01196		695.2	0.03785	695.2	0.02819		695.2	0.07401	695.2	0.05233
		695.4	0.02913	695.4	0.00508		695.4	0.01906	695.4	0.01114		695.4	0.03813	695.4	0.02933		695.4	0.0701	695.4	0.05421
		695.6	0.02683	695.6	0.00285		695.6	0.01894	695.6	0.00996		695.6	0.03782	695.6	0.02988		695.6	0.06896	695.6	0.05303
		695.8	0.02887	695.8	0.00224		695.8	0.0186	695.8	0.00963		695.8	0.0365	695.8	0.03162		695.8	0.06823	695.8	0.05435
		696	0.03163	696	0.00414		696	0.0177	696	0.00928		696	0.03691	696	0.03146		696	0.07095	696	0.05416
		696.2	0.02904	696.2	0.01012		696.2	0.01745	696.2	0.01013		696.2	0.03775	696.2	0.03122		696.2	0.07004	696.2	0.05538
		696.4	0.02487	696.4	0.01016		696.4	0.0166	696.4	0.00972		696.4	0.03684	696.4	0.03037		696.4	0.06991	696.4	0.05201
		696.6	0.021	696.6	0.01004		696.6	0.01658	696.6	0.01018		696.6	0.03678	696.6	0.02782		696.6	0.06861	696.6	0.05257
		696.8	0.02653	696.8	0.00919		696.8	0.01761	696.8	0.0099		696.8	0.03706	696.8	0.02836		696.8	0.06643	696.8	0.05201
		697	0.02816	697	0.00948		697	0.01737	697	0.00936		697	0.03672	697	0.02923		697	0.06659	697	0.05498
		697.2	0.02583	697.2	0.00736		697.2	0.01715	697.2	0.0094		697.2	0.03659	697.2	0.03124		697.2	0.06615	697.2	0.05505
		697.4	0.02549	697.4	0.00688		697.4	0.01733	697.4	0.00987		697.4	0.03565	697.4	0.03199		697.4	0.06453	697.4	0.0524
		697.6	0.02467	697.6	0.00316		697.6	0.0179	697.6	0.00926		697.6	0.0364	697.6	0.02924		697.6	0.06168	697.6	0.05033
		697.8	0.02034	697.8	0.0011		697.8	0.01706	697.8	0.01035		697.8	0.03628	697.8	0.03103		697.8	0.0612	697.8	0.05286
		698	0.02313	698	0.00685		698	0.01675	698	0.00887		698	0.03609	698	0.03067		698	0.06003	698	0.05071
		698.2	0.02833	698.2	0.00777		698.2	0.01625	698.2	0.00898		698.2	0.03534	698.2	0.0289		698.2	0.0622	698.2	0.04917
		698.4	0.02386	698.4	0.01064		698.4	0.01619	698.4	0.00853		698.4	0.03675	698.4	0.02857		698.4	0.06118	698.4	0.04833
		698.6	0.02098	698.6	0.01295		698.6	0.01617	698.6	0.01025		698.6	0.03612	698.6	0.02873		698.6	0.06278	698.6	0.04648
		698.8	0.02347	698.8	0.00927		698.8	0.01615	698.8	0.00964		698.8	0.03499	698.8	0.02701		698.8	0.06537	698.8	0.04395
		699	0.0291	699	0.00946		699	0.01618	699	0.00982		699	0.03597	699	0.02576		699	0.06694	699	0.04965
		699.2	0.02819	699.2	0.01031		699.2	0.01598	699.2	0.00978		699.2	0.03647	699.2	0.02782		699.2	0.06783	699.2	0.04686
		699.4	0.02634	699.4	0.0026		699.4	0.01616	699.4	0.00876		699.4	0.03653	699.4	0.0291		699.4	0.06783	699.4	0.04698
		699.6	0.02649	699.6	0.00761		699.6	0.01572	699.6	0.00952		699.6	0.036	699.6	0.02672		699.6	0.06814	699.6	0.04869
		699.8	0.02784	699.8	0.00992		699.8	0.01591	699.8	0.00949		699.8	0.03587	699.8	0.02734		699.8	0.06821	699.8	0.04997
		700	0.02574	700	0.01214		700	0.01538	700	0.01226		700	0.03568	700	0.02863		700	0.06873	700	0.04631

## Sheet: Fig 2b
			CIE coordinate
		Doping ratio	x	y
		1:1050	0.333	0.578
		1:1000	0.278	0.544
		1:500	0.171	0.437
		1:100	0.152	0.383

## Sheet: Fig. 2c
			Phos. properties
		Doping ratio	Phos. Lifetime (ms)	Phos. efficiency
		1:1050	2.63	0.518
		1:1000	2.89	0.431
		1:500	2.85	0.312
		1:100	2.87	0.283

## Sheet: Fig. 2d
		In vacuum			In oxygen
		Time (ns)	Intensity (counts)		Time (ns)	Intensity (counts)
		0	0		0	0
		5000	0		5000	1
		10000	0		10000	1
		15000	1		15000	0
		20000	0		20000	0
		25000	2		25000	2
		30000	1		30000	1
		35000	0		35000	1
		40000	0		40000	1
		45000	0		45000	0
		50000	0		50000	1
		55000	2		55000	0
		60000	0		60000	0
		65000	0		65000	0
		70000	1		70000	1
		75000	0		75000	1
		80000	0		80000	0
		85000	0		85000	0
		90000	0		90000	0
		95000	1		95000	1
		100000	0		100000	0
		105000	0		105000	0
		110000	3		110000	0
		115000	1		115000	1
		120000	0		120000	0
		125000	0		125000	0
		130000	1		130000	0
		135000	0		135000	0
		140000	0		140000	0
		145000	1		145000	0
		150000	0		150000	1
		155000	0		155000	0
		160000	0		160000	0
		165000	0		165000	0
		170000	1		170000	0
		175000	0		175000	0
		180000	0		180000	0
		185000	2		185000	0
		190000	1		190000	3
		195000	0		195000	0
		200000	0		200000	3
		205000	0		205000	0
		210000	1		210000	1
		215000	0		215000	0
		220000	0		220000	0
		225000	0		225000	0
		230000	0		230000	0
		235000	1		235000	1
		240000	0		240000	0
		245000	0		245000	0
		250000	0		250000	0
		255000	0		255000	0
		260000	1		260000	0
		265000	2		265000	0
		270000	2		270000	2
		275000	0		275000	0
		280000	2		280000	0
		285000	0		285000	3
		290000	0		290000	0
		295000	0		295000	0
		300000	0		300000	0
		305000	0		305000	1
		310000	0		310000	0
		315000	0		315000	0
		320000	0		320000	2
		325000	0		325000	0
		330000	1		330000	1
		335000	0		335000	0
		340000	1		340000	0
		345000	0		345000	0
		350000	0		350000	0
		355000	1		355000	0
		360000	0		360000	0
		365000	0		365000	1
		370000	0		370000	1
		375000	1		375000	0
		380000	0		380000	1
		385000	1		385000	2
		390000	1		390000	0
		395000	1		395000	0
		400000	0		400000	1
		405000	1		405000	0
		410000	0		410000	0
		415000	0		415000	0
		420000	1		420000	0
		425000	3		425000	0
		430000	0		430000	0
		435000	0		435000	1
		440000	0		440000	0
		445000	1		445000	0
		450000	0		450000	0
		455000	0		455000	0
		460000	0		460000	0
		465000	2		465000	0
		470000	0		470000	0
		475000	0		475000	0
		480000	0		480000	1
		485000	2		485000	0
		490000	0		490000	0
		495000	0		495000	0
		500000	1		500000	0
		505000	1		505000	2
		510000	0		510000	0
		515000	1		515000	0
		520000	0		520000	3
		525000	5		525000	0
		530000	0		530000	0
		535000	0		535000	1
		540000	1		540000	1
		545000	0		545000	0
		550000	0		550000	0
		555000	0		555000	1
		560000	0		560000	1
		565000	0		565000	0
		570000	2		570000	0
		575000	1		575000	0
		580000	0		580000	0
		585000	0		585000	0
		590000	1		590000	1
		595000	1		595000	0
		600000	0		600000	1
		605000	0		605000	0
		610000	1		610000	2
		615000	1		615000	1
		620000	0		620000	2
		625000	1		625000	1
		630000	1		630000	0
		635000	1		635000	4
		640000	0		640000	0
		645000	0		645000	0
		650000	0		650000	1
		655000	3		655000	2
		660000	1		660000	0
		665000	0		665000	1
		670000	0		670000	1
		675000	1		675000	0
		680000	0		680000	0
		685000	0		685000	0
		690000	0		690000	0
		695000	1		695000	0
		700000	0		700000	0
		705000	0		705000	0
		710000	0		710000	1
		715000	1		715000	1
		720000	0		720000	0
		725000	0		725000	0
		730000	0		730000	0
		735000	0		735000	0
		740000	2		740000	0
		745000	0		745000	1
		750000	1		750000	1
		755000	1		755000	0
		760000	0		760000	0
		765000	2		765000	2
		770000	0		770000	1
		775000	0		775000	0
		780000	1		780000	0
		785000	2		785000	0
		790000	0		790000	0
		795000	0		795000	0
		800000	0		800000	2
		805000	111		805000	109
		810000	3024		810000	3003
		815000	1232		815000	1491
		820000	1134		820000	1249
		825000	1098		825000	1185
		830000	1060		830000	1146
		835000	1018		835000	1150
		840000	1052		840000	1097
		845000	973		845000	1172
		850000	1004		850000	1106
		855000	908		855000	1068
		860000	974		860000	1121
		865000	954		865000	1074
		870000	883		870000	1033
		875000	871		875000	1057
		880000	919		880000	1108
		885000	956		885000	1000
		890000	888		890000	1055
		895000	929		895000	1068
		900000	831		900000	978
		905000	921		905000	974
		910000	881		910000	1053
		915000	812		915000	998
		920000	894		920000	962
		925000	858		925000	989
		930000	891		930000	1006
		935000	875		935000	1034
		940000	821		940000	999
		945000	836		945000	985
		950000	843		950000	1005
		955000	859		955000	972
		960000	844		960000	971
		965000	821		965000	939
		970000	814		970000	1000
		975000	799		975000	1030
		980000	902		980000	982
		985000	845		985000	983
		990000	869		990000	993
		995000	815		995000	946
		1000000	799		1000000	969
		1005000	792		1005000	920
		1010000	763		1010000	931
		1015000	820		1015000	943
		1020000	813		1020000	960
		1025000	809		1025000	983
		1030000	795		1030000	917
		1035000	778		1035000	909
		1040000	790		1040000	956
		1045000	812		1045000	929
		1050000	770		1050000	896
		1055000	749		1055000	881
		1060000	809		1060000	921
		1065000	833		1065000	940
		1070000	799		1070000	945
		1075000	828		1075000	922
		1080000	791		1080000	883
		1085000	801		1085000	954
		1090000	751		1090000	855
		1095000	770		1095000	895
		1100000	805		1100000	898
		1105000	838		1105000	908
		1110000	772		1110000	867
		1115000	749		1115000	872
		1120000	741		1120000	865
		1125000	764		1125000	910
		1130000	763		1130000	913
		1135000	779		1135000	900
		1140000	764		1140000	880
		1145000	695		1145000	892
		1150000	783		1150000	823
		1155000	742		1155000	888
		1160000	728		1160000	875
		1165000	795		1165000	882
		1170000	772		1170000	884
		1175000	767		1175000	811
		1180000	726		1180000	842
		1185000	784		1185000	872
		1190000	722		1190000	897
		1195000	747		1195000	824
		1200000	748		1200000	836
		1205000	768		1205000	852
		1210000	726		1210000	854
		1215000	743		1215000	859
		1220000	762		1220000	828
		1225000	757		1225000	822
		1230000	686		1230000	869
		1235000	738		1235000	823
		1240000	738		1240000	827
		1245000	710		1245000	865
		1250000	718		1250000	808
		1255000	718		1255000	832
		1260000	740		1260000	824
		1265000	743		1265000	847
		1270000	757		1270000	821
		1275000	734		1275000	838
		1280000	718		1280000	785
		1285000	734		1285000	853
		1290000	699		1290000	847
		1295000	721		1295000	826
		1300000	716		1300000	820
		1305000	686		1305000	797
		1310000	723		1310000	854
		1315000	711		1315000	814
		1320000	679		1320000	800
		1325000	752		1325000	770
		1330000	677		1330000	806
		1335000	711		1335000	824
		1340000	685		1340000	825
		1345000	720		1345000	866
		1350000	659		1350000	860
		1355000	654		1355000	781
		1360000	729		1360000	764
		1365000	655		1365000	816
		1370000	703		1370000	787
		1375000	686		1375000	785
		1380000	655		1380000	829
		1385000	667		1385000	821
		1390000	688		1390000	825
		1395000	651		1395000	824
		1400000	683		1400000	767
		1405000	687		1405000	823
		1410000	721		1410000	800
		1415000	645		1415000	753
		1420000	672		1420000	799
		1425000	673		1425000	760
		1430000	666		1430000	756
		1435000	669		1435000	731
		1440000	649		1440000	763
		1445000	731		1445000	819
		1450000	625		1450000	766
		1455000	723		1455000	758
		1460000	681		1460000	752
		1465000	646		1465000	830
		1470000	680		1470000	716
		1475000	691		1475000	704
		1480000	662		1480000	783
		1485000	668		1485000	808
		1490000	634		1490000	762
		1495000	635		1495000	825
		1500000	644		1500000	778
		1505000	660		1505000	734
		1510000	694		1510000	749
		1515000	650		1515000	732
		1520000	710		1520000	727
		1525000	660		1525000	758
		1530000	664		1530000	777
		1535000	671		1535000	755
		1540000	699		1540000	732
		1545000	633		1545000	788
		1550000	658		1550000	787
		1555000	658		1555000	698
		1560000	663		1560000	737
		1565000	668		1565000	716
		1570000	659		1570000	742
		1575000	604		1575000	708
		1580000	655		1580000	698
		1585000	662		1585000	752
		1590000	651		1590000	752
		1595000	690		1595000	746
		1600000	625		1600000	721
		1605000	672		1605000	717
		1610000	622		1610000	740
		1615000	624		1615000	672
		1620000	599		1620000	703
		1625000	637		1625000	742
		1630000	630		1630000	777
		1635000	604		1635000	710
		1640000	630		1640000	725
		1645000	632		1645000	652
		1650000	652		1650000	723
		1655000	596		1655000	672
		1660000	616		1660000	725
		1665000	608		1665000	749
		1670000	621		1670000	732
		1675000	599		1675000	695
		1680000	619		1680000	759
		1685000	631		1685000	703
		1690000	600		1690000	694
		1695000	645		1695000	699
		1700000	652		1700000	689
		1705000	610		1705000	684
		1710000	626		1710000	688
		1715000	612		1715000	765
		1720000	636		1720000	717
		1725000	589		1725000	745
		1730000	577		1730000	698
		1735000	633		1735000	711
		1740000	599		1740000	671
		1745000	582		1745000	647
		1750000	610		1750000	672
		1755000	638		1755000	662
		1760000	664		1760000	693
		1765000	598		1765000	703
		1770000	654		1770000	696
		1775000	592		1775000	673
		1780000	574		1780000	715
		1785000	619		1785000	687
		1790000	563		1790000	696
		1795000	604		1795000	643
		1800000	574		1800000	680
		1805000	630		1805000	680
		1810000	634		1810000	673
		1815000	620		1815000	697
		1820000	576		1820000	640
		1825000	585		1825000	680
		1830000	621		1830000	655
		1835000	604		1835000	674
		1840000	583		1840000	680
		1845000	624		1845000	689
		1850000	608		1850000	654
		1855000	639		1855000	644
		1860000	617		1860000	671
		1865000	551		1865000	703
		1870000	616		1870000	631
		1875000	597		1875000	681
		1880000	591		1880000	575
		1885000	545		1885000	616
		1890000	572		1890000	639
		1895000	612		1895000	643
		1900000	555		1900000	639
		1905000	588		1905000	649
		1910000	549		1910000	605
		1915000	585		1915000	631
		1920000	557		1920000	652
		1925000	583		1925000	686
		1930000	551		1930000	615
		1935000	573		1935000	661
		1940000	606		1940000	653
		1945000	588		1945000	614
		1950000	577		1950000	634
		1955000	587		1955000	636
		1960000	570		1960000	639
		1965000	516		1965000	607
		1970000	540		1970000	597
		1975000	562		1975000	630
		1980000	628		1980000	601
		1985000	578		1985000	607
		1990000	548		1990000	583
		1995000	569		1995000	607
		2000000	601		2000000	667
		2005000	595		2005000	598
		2010000	575		2010000	634
		2015000	546		2015000	639
		2020000	577		2020000	604
		2025000	565		2025000	624
		2030000	589		2030000	590
		2035000	495		2035000	649
		2040000	585		2040000	637
		2045000	544		2045000	610
		2050000	558		2050000	611
		2055000	543		2055000	594
		2060000	565		2060000	599
		2065000	544		2065000	619
		2070000	509		2070000	628
		2075000	574		2075000	595
		2080000	574		2080000	630
		2085000	571		2085000	631
		2090000	534		2090000	614
		2095000	580		2095000	636
		2100000	552		2100000	635
		2105000	517		2105000	586
		2110000	546		2110000	613
		2115000	575		2115000	609
		2120000	531		2120000	601
		2125000	546		2125000	597
		2130000	569		2130000	582
		2135000	530		2135000	586
		2140000	537		2140000	589
		2145000	546		2145000	590
		2150000	544		2150000	589
		2155000	511		2155000	596
		2160000	552		2160000	556
		2165000	544		2165000	571
		2170000	478		2170000	567
		2175000	494		2175000	532
		2180000	592		2180000	570
		2185000	551		2185000	577
		2190000	572		2190000	619
		2195000	512		2195000	561
		2200000	546		2200000	611
		2205000	512		2205000	596
		2210000	529		2210000	583
		2215000	536		2215000	585
		2220000	525		2220000	572
		2225000	505		2225000	593
		2230000	561		2230000	566
		2235000	539		2235000	553
		2240000	543		2240000	563
		2245000	517		2245000	591
		2250000	489		2250000	551
		2255000	495		2255000	548
		2260000	516		2260000	598
		2265000	530		2265000	552
		2270000	519		2270000	530
		2275000	551		2275000	564
		2280000	504		2280000	508
		2285000	506		2285000	550
		2290000	479		2290000	603
		2295000	536		2295000	604
		2300000	475		2300000	573
		2305000	528		2305000	554
		2310000	495		2310000	564
		2315000	518		2315000	618
		2320000	522		2320000	575
		2325000	520		2325000	558
		2330000	478		2330000	548
		2335000	475		2335000	541
		2340000	553		2340000	579
		2345000	453		2345000	491
		2350000	525		2350000	563
		2355000	481		2355000	564
		2360000	475		2360000	574
		2365000	505		2365000	573
		2370000	543		2370000	559
		2375000	513		2375000	537
		2380000	500		2380000	545
		2385000	477		2385000	531
		2390000	478		2390000	542
		2395000	478		2395000	536
		2400000	461		2400000	526
		2405000	535		2405000	541
		2410000	475		2410000	556
		2415000	485		2415000	502
		2420000	472		2420000	494
		2425000	491		2425000	505
		2430000	491		2430000	575
		2435000	486		2435000	561
		2440000	468		2440000	534
		2445000	504		2445000	543
		2450000	491		2450000	548
		2455000	456		2455000	514
		2460000	532		2460000	495
		2465000	501		2465000	516
		2470000	489		2470000	557
		2475000	480		2475000	534
		2480000	447		2480000	518
		2485000	492		2485000	529
		2490000	473		2490000	571
		2495000	495		2495000	536
		2500000	502		2500000	545
		2505000	479		2505000	552
		2510000	486		2510000	553
		2515000	431		2515000	520
		2520000	499		2520000	495
		2525000	460		2525000	524
		2530000	506		2530000	540
		2535000	493		2535000	526
		2540000	475		2540000	526
		2545000	449		2545000	508
		2550000	490		2550000	528
		2555000	447		2555000	518
		2560000	462		2560000	538
		2565000	485		2565000	567
		2570000	444		2570000	520
		2575000	463		2575000	497
		2580000	472		2580000	536
		2585000	507		2585000	491
		2590000	469		2590000	527
		2595000	488		2595000	487
		2600000	475		2600000	455
		2605000	447		2605000	507
		2610000	426		2610000	502
		2615000	474		2615000	491
		2620000	488		2620000	514
		2625000	485		2625000	475
		2630000	451		2630000	494
		2635000	467		2635000	473
		2640000	415		2640000	527
		2645000	474		2645000	499
		2650000	462		2650000	496
		2655000	479		2655000	515
		2660000	489		2660000	498
		2665000	477		2665000	504
		2670000	461		2670000	508
		2675000	468		2675000	455
		2680000	462		2680000	545
		2685000	426		2685000	496
		2690000	434		2690000	492
		2695000	484		2695000	515
		2700000	453		2700000	504
		2705000	440		2705000	520
		2710000	388		2710000	476
		2715000	435		2715000	532
		2720000	478		2720000	507
		2725000	490		2725000	481
		2730000	406		2730000	508
		2735000	471		2735000	500
		2740000	430		2740000	470
		2745000	461		2745000	517
		2750000	440		2750000	492
		2755000	444		2755000	491
		2760000	429		2760000	470
		2765000	457		2765000	461
		2770000	429		2770000	473
		2775000	451		2775000	525
		2780000	466		2780000	451
		2785000	466		2785000	470
		2790000	438		2790000	478
		2795000	467		2795000	496
		2800000	433		2800000	441
		2805000	445		2805000	490
		2810000	456		2810000	465
		2815000	441		2815000	465
		2820000	454		2820000	444
		2825000	400		2825000	482
		2830000	414		2830000	444
		2835000	441		2835000	487
		2840000	464		2840000	512
		2845000	451		2845000	455
		2850000	444		2850000	470
		2855000	435		2855000	462
		2860000	436		2860000	476
		2865000	456		2865000	456
		2870000	402		2870000	424
		2875000	470		2875000	414
		2880000	427		2880000	445
		2885000	443		2885000	484
		2890000	438		2890000	429
		2895000	405		2895000	467
		2900000	432		2900000	497
		2905000	405		2905000	462
		2910000	417		2910000	435
		2915000	438		2915000	438
		2920000	441		2920000	452
		2925000	431		2925000	492
		2930000	450		2930000	459
		2935000	411		2935000	425
		2940000	425		2940000	455
		2945000	419		2945000	412
		2950000	378		2950000	454
		2955000	431		2955000	410
		2960000	395		2960000	471
		2965000	407		2965000	414
		2970000	387		2970000	411
		2975000	390		2975000	472
		2980000	408		2980000	441
		2985000	400		2985000	438
		2990000	397		2990000	438
		2995000	438		2995000	442
		3000000	368		3000000	430
		3005000	429		3005000	444
		3010000	408		3010000	388
		3015000	423		3015000	418
		3020000	399		3020000	406
		3025000	367		3025000	437
		3030000	403		3030000	432
		3035000	410		3035000	461
		3040000	415		3040000	450
		3045000	447		3045000	439
		3050000	446		3050000	433
		3055000	404		3055000	428
		3060000	432		3060000	398
		3065000	373		3065000	411
		3070000	388		3070000	423
		3075000	439		3075000	421
		3080000	408		3080000	423
		3085000	385		3085000	432
		3090000	447		3090000	460
		3095000	392		3095000	435
		3100000	389		3100000	380
		3105000	442		3105000	443
		3110000	386		3110000	433
		3115000	408		3115000	426
		3120000	368		3120000	428
		3125000	410		3125000	395
		3130000	405		3130000	424
		3135000	410		3135000	442
		3140000	388		3140000	438
		3145000	375		3145000	423
		3150000	383		3150000	443
		3155000	429		3155000	425
		3160000	382		3160000	390
		3165000	393		3165000	439
		3170000	391		3170000	418
		3175000	414		3175000	412
		3180000	427		3180000	372
		3185000	364		3185000	399
		3190000	427		3190000	409
		3195000	355		3195000	453
		3200000	416		3200000	404
		3205000	368		3205000	430
		3210000	396		3210000	393
		3215000	427		3215000	401
		3220000	394		3220000	432
		3225000	370		3225000	397
		3230000	365		3230000	396
		3235000	378		3235000	441
		3240000	363		3240000	399
		3245000	396		3245000	388
		3250000	382		3250000	429
		3255000	401		3255000	375
		3260000	391		3260000	403
		3265000	355		3265000	389
		3270000	392		3270000	411
		3275000	358		3275000	460
		3280000	402		3280000	422
		3285000	373		3285000	425
		3290000	332		3290000	408
		3295000	392		3295000	372
		3300000	399		3300000	419
		3305000	376		3305000	396
		3310000	418		3310000	394
		3315000	375		3315000	389
		3320000	376		3320000	385
		3325000	375		3325000	403
		3330000	380		3330000	349
		3335000	380		3335000	375
		3340000	371		3340000	404
		3345000	378		3345000	391
		3350000	353		3350000	388
		3355000	346		3355000	416
		3360000	374		3360000	376
		3365000	364		3365000	405
		3370000	405		3370000	369
		3375000	400		3375000	408
		3380000	341		3380000	368
		3385000	380		3385000	365
		3390000	346		3390000	403
		3395000	345		3395000	382
		3400000	371		3400000	370
		3405000	382		3405000	388
		3410000	369		3410000	388
		3415000	404		3415000	339
		3420000	372		3420000	366
		3425000	358		3425000	354
		3430000	357		3430000	371
		3435000	350		3435000	369
		3440000	347		3440000	367
		3445000	382		3445000	395
		3450000	367		3450000	400
		3455000	344		3455000	394
		3460000	363		3460000	377
		3465000	347		3465000	382
		3470000	388		3470000	377
		3475000	334		3475000	382
		3480000	355		3480000	368
		3485000	367		3485000	373
		3490000	354		3490000	366
		3495000	351		3495000	332
		3500000	357		3500000	373
		3505000	352		3505000	368
		3510000	368		3510000	414
		3515000	340		3515000	365
		3520000	383		3520000	362
		3525000	330		3525000	383
		3530000	393		3530000	352
		3535000	358		3535000	391
		3540000	339		3540000	358
		3545000	377		3545000	342
		3550000	341		3550000	355
		3555000	349		3555000	381
		3560000	357		3560000	353
		3565000	338		3565000	388
		3570000	315		3570000	361
		3575000	312		3575000	347
		3580000	326		3580000	358
		3585000	313		3585000	324
		3590000	334		3590000	364
		3595000	374		3595000	316
		3600000	367		3600000	360
		3605000	348		3605000	344
		3610000	333		3610000	362
		3615000	345		3615000	346
		3620000	344		3620000	396
		3625000	338		3625000	325
		3630000	355		3630000	368
		3635000	343		3635000	373
		3640000	332		3640000	342
		3645000	329		3645000	338
		3650000	341		3650000	363
		3655000	326		3655000	330
		3660000	348		3660000	343
		3665000	311		3665000	323
		3670000	318		3670000	351
		3675000	355		3675000	358
		3680000	324		3680000	377
		3685000	285		3685000	331
		3690000	311		3690000	320
		3695000	347		3695000	360
		3700000	320		3700000	347
		3705000	371		3705000	351
		3710000	297		3710000	334
		3715000	326		3715000	390
		3720000	310		3720000	352
		3725000	357		3725000	355
		3730000	348		3730000	339
		3735000	324		3735000	346
		3740000	348		3740000	337
		3745000	340		3745000	342
		3750000	318		3750000	338
		3755000	327		3755000	308
		3760000	307		3760000	344
		3765000	312		3765000	342
		3770000	307		3770000	342
		3775000	339		3775000	298
		3780000	305		3780000	366
		3785000	307		3785000	363
		3790000	337		3790000	322
		3795000	323		3795000	334
		3800000	313		3800000	346
		3805000	291		3805000	319
		3810000	328		3810000	349
		3815000	334		3815000	319
		3820000	335		3820000	315
		3825000	322		3825000	336
		3830000	316		3830000	361
		3835000	317		3835000	371
		3840000	336		3840000	287
		3845000	306		3845000	347
		3850000	330		3850000	346
		3855000	303		3855000	340
		3860000	315		3860000	338
		3865000	311		3865000	304
		3870000	333		3870000	300
		3875000	311		3875000	342
		3880000	335		3880000	352
		3885000	303		3885000	356
		3890000	306		3890000	328
		3895000	281		3895000	329
		3900000	310		3900000	314
		3905000	343		3905000	330
		3910000	321		3910000	326
		3915000	328		3915000	312
		3920000	295		3920000	317
		3925000	310		3925000	289
		3930000	321		3930000	305
		3935000	311		3935000	325
		3940000	328		3940000	304
		3945000	307		3945000	302
		3950000	296		3950000	300
		3955000	352		3955000	348
		3960000	343		3960000	329
		3965000	275		3965000	331
		3970000	293		3970000	319
		3975000	322		3975000	296
		3980000	329		3980000	312
		3985000	278		3985000	278
		3990000	308		3990000	309
		3995000	322		3995000	313
		4000000	324		4000000	310
		4005000	285		4005000	344
		4010000	271		4010000	326
		4015000	361		4015000	313
		4020000	291		4020000	315
		4025000	292		4025000	329
		4030000	307		4030000	302
		4035000	327		4035000	319
		4040000	314		4040000	321
		4045000	291		4045000	293
		4050000	295		4050000	300
		4055000	292		4055000	341
		4060000	303		4060000	292
		4065000	294		4065000	283
		4070000	299		4070000	293
		4075000	309		4075000	294
		4080000	286		4080000	283
		4085000	281		4085000	318
		4090000	319		4090000	285
		4095000	299		4095000	307
		4100000	303		4100000	294
		4105000	307		4105000	298
		4110000	272		4110000	307
		4115000	288		4115000	313
		4120000	279		4120000	309
		4125000	314		4125000	315
		4130000	300		4130000	326
		4135000	292		4135000	320
		4140000	277		4140000	298
		4145000	302		4145000	314
		4150000	323		4150000	281
		4155000	283		4155000	300
		4160000	331		4160000	288
		4165000	305		4165000	294
		4170000	287		4170000	289
		4175000	295		4175000	299
		4180000	303		4180000	303
		4185000	296		4185000	299
		4190000	286		4190000	295
		4195000	285		4195000	298
		4200000	264		4200000	285
		4205000	279		4205000	291
		4210000	318		4210000	283
		4215000	310		4215000	296
		4220000	300		4220000	273
		4225000	283		4225000	283
		4230000	296		4230000	254
		4235000	267		4235000	279
		4240000	284		4240000	293
		4245000	291		4245000	276
		4250000	250		4250000	326
		4255000	262		4255000	278
		4260000	295		4260000	282
		4265000	287		4265000	291
		4270000	294		4270000	279
		4275000	296		4275000	299
		4280000	277		4280000	254
		4285000	270		4285000	270
		4290000	278		4290000	281
		4295000	297		4295000	277
		4300000	247		4300000	273
		4305000	258		4305000	276
		4310000	283		4310000	280
		4315000	278		4315000	271
		4320000	274		4320000	258
		4325000	283		4325000	267
		4330000	285		4330000	259
		4335000	289		4335000	307
		4340000	260		4340000	277
		4345000	289		4345000	283
		4350000	262		4350000	263
		4355000	291		4355000	242
		4360000	291		4360000	279
		4365000	273		4365000	279
		4370000	292		4370000	300
		4375000	280		4375000	281
		4380000	259		4380000	261
		4385000	271		4385000	269
		4390000	260		4390000	279
		4395000	265		4395000	291
		4400000	297		4400000	305
		4405000	253		4405000	285
		4410000	258		4410000	268
		4415000	271		4415000	285
		4420000	288		4420000	284
		4425000	232		4425000	233
		4430000	273		4430000	288
		4435000	253		4435000	278
		4440000	274		4440000	273
		4445000	250		4445000	237
		4450000	239		4450000	265
		4455000	285		4455000	282
		4460000	273		4460000	247
		4465000	261		4465000	272
		4470000	286		4470000	262
		4475000	272		4475000	246
		4480000	261		4480000	257
		4485000	299		4485000	258
		4490000	261		4490000	250
		4495000	266		4495000	251
		4500000	262		4500000	248
		4505000	293		4505000	251
		4510000	269		4510000	273
		4515000	258		4515000	269
		4520000	224		4520000	241
		4525000	252		4525000	261
		4530000	231		4530000	278
		4535000	262		4535000	269
		4540000	273		4540000	219
		4545000	248		4545000	281
		4550000	247		4550000	261
		4555000	241		4555000	255
		4560000	287		4560000	262
		4565000	243		4565000	267
		4570000	275		4570000	257
		4575000	261		4575000	267
		4580000	243		4580000	232
		4585000	229		4585000	253
		4590000	262		4590000	259
		4595000	257		4595000	262
		4600000	242		4600000	267
		4605000	245		4605000	248
		4610000	245		4610000	266
		4615000	267		4615000	256
		4620000	261		4620000	265
		4625000	249		4625000	257
		4630000	238		4630000	271
		4635000	236		4635000	240
		4640000	226		4640000	255
		4645000	214		4645000	247
		4650000	252		4650000	238
		4655000	224		4655000	240
		4660000	235		4660000	202
		4665000	262		4665000	239
		4670000	266		4670000	267
		4675000	282		4675000	245
		4680000	261		4680000	234
		4685000	249		4685000	257
		4690000	273		4690000	247
		4695000	236		4695000	248
		4700000	226		4700000	229
		4705000	219		4705000	226
		4710000	272		4710000	250
		4715000	221		4715000	245
		4720000	267		4720000	249
		4725000	234		4725000	230
		4730000	244		4730000	244
		4735000	238		4735000	270
		4740000	251		4740000	231
		4745000	252		4745000	241
		4750000	254		4750000	254
		4755000	258		4755000	230
		4760000	254		4760000	245
		4765000	212		4765000	237
		4770000	195		4770000	256
		4775000	230		4775000	210
		4780000	259		4780000	257
		4785000	251		4785000	225
		4790000	257		4790000	232
		4795000	225		4795000	243
		4800000	241		4800000	236
		4805000	244		4805000	254
		4810000	249		4810000	224
		4815000	245		4815000	260
		4820000	261		4820000	248
		4825000	254		4825000	214
		4830000	244		4830000	240
		4835000	266		4835000	240
		4840000	205		4840000	218
		4845000	247		4845000	248
		4850000	237		4850000	222
		4855000	242		4855000	214
		4860000	212		4860000	189
		4865000	260		4865000	221
		4870000	265		4870000	216
		4875000	243		4875000	221
		4880000	238		4880000	238
		4885000	222		4885000	244
		4890000	230		4890000	194
		4895000	222		4895000	266
		4900000	204		4900000	236
		4905000	230		4905000	192
		4910000	233		4910000	238
		4915000	235		4915000	227
		4920000	226		4920000	234
		4925000	220		4925000	225
		4930000	218		4930000	218
		4935000	251		4935000	220
		4940000	225		4940000	256
		4945000	238		4945000	214
		4950000	228		4950000	199
		4955000	239		4955000	208
		4960000	225		4960000	219
		4965000	218		4965000	222
		4970000	221		4970000	228
		4975000	199		4975000	206
		4980000	221		4980000	204
		4985000	227		4985000	210
		4990000	217		4990000	241
		4995000	226		4995000	213
		5000000	249		5000000	216
		5005000	203		5005000	228
		5010000	225		5010000	216
		5015000	237		5015000	227
		5020000	235		5020000	236
		5025000	199		5025000	199
		5030000	210		5030000	255
		5035000	213		5035000	251
		5040000	248		5040000	224
		5045000	219		5045000	209
		5050000	208		5050000	215
		5055000	198		5055000	217
		5060000	238		5060000	205
		5065000	226		5065000	228
		5070000	205		5070000	221
		5075000	213		5075000	213
		5080000	242		5080000	220
		5085000	195		5085000	220
		5090000	223		5090000	216
		5095000	198		5095000	200
		5100000	220		5100000	193
		5105000	212		5105000	228
		5110000	221		5110000	211
		5115000	224		5115000	188
		5120000	201		5120000	220
		5125000	215		5125000	207
		5130000	224		5130000	202
		5135000	203		5135000	209
		5140000	214		5140000	213
		5145000	218		5145000	220
		5150000	206		5150000	215
		5155000	213		5155000	212
		5160000	212		5160000	196
		5165000	232		5165000	204
		5170000	227		5170000	204
		5175000	181		5175000	192
		5180000	219		5180000	200
		5185000	198		5185000	230
		5190000	219		5190000	207
		5195000	203		5195000	203
		5200000	202		5200000	184
		5205000	185		5205000	192
		5210000	197		5210000	203
		5215000	215		5215000	199
		5220000	210		5220000	209
		5225000	210		5225000	198
		5230000	228		5230000	208
		5235000	198		5235000	218
		5240000	232		5240000	185
		5245000	190		5245000	187
		5250000	195		5250000	204
		5255000	221		5255000	204
		5260000	231		5260000	232
		5265000	196		5265000	217
		5270000	239		5270000	217
		5275000	215		5275000	222
		5280000	218		5280000	219
		5285000	220		5285000	198
		5290000	208		5290000	222
		5295000	207		5295000	198
		5300000	221		5300000	220
		5305000	204		5305000	219
		5310000	208		5310000	188
		5315000	198		5315000	194
		5320000	190		5320000	211
		5325000	210		5325000	188
		5330000	212		5330000	190
		5335000	189		5335000	206
		5340000	227		5340000	209
		5345000	194		5345000	187
		5350000	195		5350000	195
		5355000	198		5355000	180
		5360000	212		5360000	182
		5365000	188		5365000	174
		5370000	186		5370000	184
		5375000	225		5375000	201
		5380000	205		5380000	190
		5385000	191		5385000	180
		5390000	198		5390000	187
		5395000	193		5395000	176
		5400000	188		5400000	199
		5405000	175		5405000	194
		5410000	214		5410000	185
		5415000	191		5415000	184
		5420000	228		5420000	195
		5425000	221		5425000	187
		5430000	201		5430000	199
		5435000	165		5435000	196
		5440000	191		5440000	168
		5445000	200		5445000	194
		5450000	189		5450000	220
		5455000	213		5455000	196
		5460000	215		5460000	224
		5465000	202		5465000	185
		5470000	184		5470000	179
		5475000	194		5475000	197
		5480000	200		5480000	192
		5485000	204		5485000	194
		5490000	196		5490000	204
		5495000	209		5495000	183
		5500000	185		5500000	177
		5505000	180		5505000	191
		5510000	192		5510000	203
		5515000	170		5515000	181
		5520000	193		5520000	170
		5525000	198		5525000	186
		5530000	197		5530000	202
		5535000	196		5535000	192
		5540000	183		5540000	194
		5545000	193		5545000	164
		5550000	190		5550000	226
		5555000	163		5555000	198
		5560000	192		5560000	179
		5565000	179		5565000	186
		5570000	197		5570000	183
		5575000	175		5575000	180
		5580000	188		5580000	182
		5585000	193		5585000	163
		5590000	196		5590000	172
		5595000	205		5595000	169
		5600000	172		5600000	170
		5605000	210		5605000	171
		5610000	188		5610000	171
		5615000	159		5615000	197
		5620000	166		5620000	172
		5625000	174		5625000	184
		5630000	187		5630000	205
		5635000	203		5635000	174
		5640000	202		5640000	183
		5645000	199		5645000	180
		5650000	186		5650000	172
		5655000	172		5655000	194
		5660000	181		5660000	162
		5665000	193		5665000	201
		5670000	196		5670000	188
		5675000	163		5675000	169
		5680000	190		5680000	170
		5685000	196		5685000	166
		5690000	179		5690000	194
		5695000	170		5695000	192
		5700000	166		5700000	171
		5705000	180		5705000	204
		5710000	182		5710000	176
		5715000	207		5715000	181
		5720000	185		5720000	203
		5725000	173		5725000	198
		5730000	157		5730000	159
		5735000	199		5735000	166
		5740000	157		5740000	186
		5745000	190		5745000	168
		5750000	168		5750000	182
		5755000	188		5755000	181
		5760000	214		5760000	165
		5765000	187		5765000	164
		5770000	179		5770000	167
		5775000	183		5775000	195
		5780000	197		5780000	154
		5785000	170		5785000	181
		5790000	165		5790000	160
		5795000	178		5795000	203
		5800000	173		5800000	135
		5805000	175		5805000	169
		5810000	183		5810000	155
		5815000	174		5815000	164
		5820000	169		5820000	194
		5825000	166		5825000	165
		5830000	167		5830000	155
		5835000	179		5835000	176
		5840000	203		5840000	174
		5845000	156		5845000	172
		5850000	190		5850000	171
		5855000	184		5855000	186
		5860000	165		5860000	132
		5865000	161		5865000	138
		5870000	175		5870000	178
		5875000	163		5875000	143
		5880000	179		5880000	175
		5885000	173		5885000	173
		5890000	183		5890000	162
		5895000	169		5895000	165
		5900000	155		5900000	147
		5905000	180		5905000	158
		5910000	166		5910000	144
		5915000	166		5915000	161
		5920000	176		5920000	172
		5925000	168		5925000	165
		5930000	191		5930000	167
		5935000	171		5935000	173
		5940000	159		5940000	167
		5945000	185		5945000	165
		5950000	156		5950000	164
		5955000	167		5955000	153
		5960000	152		5960000	137
		5965000	141		5965000	174
		5970000	175		5970000	158
		5975000	159		5975000	150
		5980000	168		5980000	149
		5985000	172		5985000	166
		5990000	169		5990000	171
		5995000	158		5995000	147
		6000000	158		6000000	140
		6005000	162		6005000	152
		6010000	167		6010000	167
		6015000	154		6015000	164
		6020000	167		6020000	146
		6025000	160		6025000	148
		6030000	131		6030000	139
		6035000	164		6035000	151
		6040000	159		6040000	146
		6045000	162		6045000	146
		6050000	160		6050000	159
		6055000	131		6055000	149
		6060000	163		6060000	151
		6065000	158		6065000	147
		6070000	167		6070000	174
		6075000	151		6075000	171
		6080000	146		6080000	148
		6085000	144		6085000	153
		6090000	169		6090000	166
		6095000	161		6095000	161
		6100000	158		6100000	143
		6105000	163		6105000	156
		6110000	161		6110000	132
		6115000	174		6115000	166
		6120000	157		6120000	128
		6125000	158		6125000	159
		6130000	154		6130000	146
		6135000	164		6135000	145
		6140000	144		6140000	141
		6145000	135		6145000	162
		6150000	167		6150000	164
		6155000	150		6155000	151
		6160000	147		6160000	146
		6165000	182		6165000	128
		6170000	163		6170000	144
		6175000	159		6175000	133
		6180000	164		6180000	150
		6185000	151		6185000	98
		6190000	162		6190000	148
		6195000	153		6195000	154
		6200000	150		6200000	142
		6205000	164		6205000	150
		6210000	189		6210000	166
		6215000	158		6215000	163
		6220000	161		6220000	145
		6225000	171		6225000	121
		6230000	137		6230000	155
		6235000	159		6235000	142
		6240000	156		6240000	125
		6245000	176		6245000	136
		6250000	150		6250000	157
		6255000	179		6255000	144
		6260000	156		6260000	162
		6265000	177		6265000	145
		6270000	155		6270000	172
		6275000	145		6275000	144
		6280000	176		6280000	138
		6285000	142		6285000	148
		6290000	158		6290000	144
		6295000	149		6295000	137
		6300000	159		6300000	136
		6305000	132		6305000	145
		6310000	149		6310000	154
		6315000	159		6315000	136
		6320000	161		6320000	149
		6325000	150		6325000	129
		6330000	146		6330000	146
		6335000	145		6335000	160
		6340000	146		6340000	110
		6345000	151		6345000	152
		6350000	143		6350000	138
		6355000	168		6355000	133
		6360000	168		6360000	122
		6365000	169		6365000	140
		6370000	146		6370000	142
		6375000	151		6375000	164
		6380000	159		6380000	122
		6385000	141		6385000	143
		6390000	142		6390000	126
		6395000	162		6395000	113
		6400000	135		6400000	134
		6405000	135		6405000	128
		6410000	156		6410000	145
		6415000	147		6415000	141
		6420000	150		6420000	149
		6425000	152		6425000	143
		6430000	142		6430000	156
		6435000	157		6435000	148
		6440000	128		6440000	127
		6445000	133		6445000	147
		6450000	170		6450000	149
		6455000	122		6455000	139
		6460000	161		6460000	134
		6465000	145		6465000	135
		6470000	149		6470000	125
		6475000	146		6475000	136
		6480000	151		6480000	141
		6485000	154		6485000	147
		6490000	143		6490000	130
		6495000	148		6495000	144
		6500000	139		6500000	123
		6505000	139		6505000	120
		6510000	168		6510000	114
		6515000	148		6515000	117
		6520000	161		6520000	124
		6525000	123		6525000	138
		6530000	145		6530000	134
		6535000	142		6535000	122
		6540000	120		6540000	124
		6545000	133		6545000	131
		6550000	124		6550000	126
		6555000	117		6555000	121
		6560000	124		6560000	122
		6565000	129		6565000	136
		6570000	150		6570000	136
		6575000	139		6575000	130
		6580000	150		6580000	127
		6585000	162		6585000	117
		6590000	129		6590000	134
		6595000	134		6595000	130
		6600000	140		6600000	115
		6605000	158		6605000	113
		6610000	150		6610000	121
		6615000	119		6615000	135
		6620000	154		6620000	130
		6625000	138		6625000	116
		6630000	125		6630000	135
		6635000	113		6635000	118
		6640000	139		6640000	139
		6645000	131		6645000	117
		6650000	127		6650000	125
		6655000	163		6655000	130
		6660000	123		6660000	122
		6665000	140		6665000	110
		6670000	142		6670000	107
		6675000	138		6675000	123
		6680000	147		6680000	132
		6685000	118		6685000	134
		6690000	129		6690000	113
		6695000	146		6695000	118
		6700000	145		6700000	112
		6705000	139		6705000	124
		6710000	131		6710000	137
		6715000	129		6715000	120
		6720000	159		6720000	116
		6725000	129		6725000	115
		6730000	135		6730000	107
		6735000	133		6735000	121
		6740000	112		6740000	146
		6745000	130		6745000	120
		6750000	140		6750000	123
		6755000	154		6755000	115
		6760000	134		6760000	133
		6765000	124		6765000	126
		6770000	157		6770000	137
		6775000	110		6775000	119
		6780000	147		6780000	137
		6785000	124		6785000	126
		6790000	141		6790000	151
		6795000	124		6795000	120
		6800000	113		6800000	117
		6805000	119		6805000	123
		6810000	157		6810000	123
		6815000	143		6815000	117
		6820000	131		6820000	129
		6825000	133		6825000	113
		6830000	149		6830000	122
		6835000	141		6835000	137
		6840000	125		6840000	126
		6845000	161		6845000	121
		6850000	155		6850000	119
		6855000	138		6855000	106
		6860000	119		6860000	123
		6865000	138		6865000	122
		6870000	116		6870000	115
		6875000	144		6875000	110
		6880000	146		6880000	125
		6885000	122		6885000	116
		6890000	145		6890000	107
		6895000	142		6895000	118
		6900000	105		6900000	121
		6905000	132		6905000	116
		6910000	124		6910000	103
		6915000	100		6915000	119
		6920000	141		6920000	117
		6925000	114		6925000	130
		6930000	127		6930000	94
		6935000	128		6935000	105
		6940000	132		6940000	126
		6945000	135		6945000	120
		6950000	126		6950000	106
		6955000	119		6955000	132
		6960000	114		6960000	122
		6965000	119		6965000	129
		6970000	124		6970000	100
		6975000	125		6975000	130
		6980000	135		6980000	117
		6985000	118		6985000	100
		6990000	113		6990000	137
		6995000	120		6995000	125
		7000000	131		7000000	125
		7005000	136		7005000	106
		7010000	123		7010000	113
		7015000	122		7015000	113
		7020000	126		7020000	116
		7025000	126		7025000	104
		7030000	114		7030000	128
		7035000	122		7035000	117
		7040000	106		7040000	105
		7045000	135		7045000	120
		7050000	125		7050000	106
		7055000	106		7055000	121
		7060000	114		7060000	117
		7065000	137		7065000	118
		7070000	134		7070000	113
		7075000	108		7075000	98
		7080000	121		7080000	101
		7085000	128		7085000	105
		7090000	97		7090000	109
		7095000	132		7095000	101
		7100000	119		7100000	107
		7105000	108		7105000	109
		7110000	99		7110000	108
		7115000	134		7115000	111
		7120000	116		7120000	124
		7125000	105		7125000	111
		7130000	125		7130000	132
		7135000	119		7135000	113
		7140000	98		7140000	102
		7145000	115		7145000	91
		7150000	113		7150000	115
		7155000	101		7155000	97
		7160000	125		7160000	124
		7165000	128		7165000	99
		7170000	115		7170000	103
		7175000	94		7175000	113
		7180000	123		7180000	100
		7185000	127		7185000	95
		7190000	125		7190000	129
		7195000	116		7195000	93
		7200000	117		7200000	111
		7205000	132		7205000	105
		7210000	105		7210000	121
		7215000	116		7215000	114
		7220000	106		7220000	102
		7225000	121		7225000	86
		7230000	106		7230000	110
		7235000	147		7235000	116
		7240000	118		7240000	100
		7245000	109		7245000	102
		7250000	101		7250000	100
		7255000	116		7255000	101
		7260000	107		7260000	111
		7265000	111		7265000	113
		7270000	104		7270000	105
		7275000	112		7275000	102
		7280000	114		7280000	96
		7285000	105		7285000	96
		7290000	94		7290000	88
		7295000	96		7295000	92
		7300000	112		7300000	103
		7305000	119		7305000	90
		7310000	106		7310000	107
		7315000	106		7315000	110
		7320000	119		7320000	90
		7325000	91		7325000	104
		7330000	98		7330000	92
		7335000	109		7335000	98
		7340000	112		7340000	97
		7345000	100		7345000	110
		7350000	116		7350000	90
		7355000	104		7355000	110
		7360000	124		7360000	118
		7365000	121		7365000	99
		7370000	115		7370000	105
		7375000	132		7375000	102
		7380000	116		7380000	104
		7385000	104		7385000	86
		7390000	110		7390000	100
		7395000	103		7395000	94
		7400000	131		7400000	112
		7405000	110		7405000	92
		7410000	79		7410000	97
		7415000	98		7415000	99
		7420000	104		7420000	117
		7425000	111		7425000	99
		7430000	131		7430000	116
		7435000	119		7435000	83
		7440000	119		7440000	95
		7445000	117		7445000	92
		7450000	94		7450000	108
		7455000	111		7455000	101
		7460000	103		7460000	91
		7465000	87		7465000	114
		7470000	101		7470000	108
		7475000	110		7475000	88
		7480000	111		7480000	90
		7485000	106		7485000	101
		7490000	127		7490000	92
		7495000	89		7495000	96
		7500000	96		7500000	90
		7505000	96		7505000	96
		7510000	120		7510000	109
		7515000	123		7515000	113
		7520000	109		7520000	93
		7525000	104		7525000	98
		7530000	103		7530000	87
		7535000	115		7535000	114
		7540000	108		7540000	92
		7545000	107		7545000	78
		7550000	110		7550000	98
		7555000	114		7555000	99
		7560000	104		7560000	67
		7565000	98		7565000	75
		7570000	107		7570000	104
		7575000	98		7575000	97
		7580000	77		7580000	77
		7585000	108		7585000	104
		7590000	92		7590000	95
		7595000	110		7595000	87
		7600000	105		7600000	93
		7605000	102		7605000	78
		7610000	81		7610000	95
		7615000	112		7615000	81
		7620000	90		7620000	69
		7625000	91		7625000	97
		7630000	110		7630000	91
		7635000	100		7635000	94
		7640000	123		7640000	90
		7645000	92		7645000	90
		7650000	99		7650000	109
		7655000	97		7655000	95
		7660000	95		7660000	85
		7665000	85		7665000	89
		7670000	99		7670000	84
		7675000	99		7675000	88
		7680000	107		7680000	82
		7685000	94		7685000	78
		7690000	115		7690000	82
		7695000	90		7695000	89
		7700000	93		7700000	86
		7705000	94		7705000	88
		7710000	103		7710000	72
		7715000	97		7715000	109
		7720000	90		7720000	93
		7725000	106		7725000	92
		7730000	88		7730000	85
		7735000	105		7735000	106
		7740000	100		7740000	65
		7745000	95		7745000	77
		7750000	96		7750000	88
		7755000	113		7755000	84
		7760000	87		7760000	97
		7765000	90		7765000	113
		7770000	94		7770000	85
		7775000	93		7775000	74
		7780000	81		7780000	72
		7785000	103		7785000	93
		7790000	91		7790000	97
		7795000	108		7795000	84
		7800000	80		7800000	78
		7805000	107		7805000	92
		7810000	118		7810000	84
		7815000	108		7815000	76
		7820000	96		7820000	84
		7825000	89		7825000	92
		7830000	83		7830000	66
		7835000	83		7835000	77
		7840000	112		7840000	86
		7845000	107		7845000	85
		7850000	90		7850000	80
		7855000	89		7855000	86
		7860000	101		7860000	91
		7865000	89		7865000	95
		7870000	92		7870000	65
		7875000	80		7875000	77
		7880000	73		7880000	86
		7885000	106		7885000	79
		7890000	106		7890000	83
		7895000	85		7895000	78
		7900000	91		7900000	71
		7905000	81		7905000	86
		7910000	96		7910000	90
		7915000	99		7915000	82
		7920000	102		7920000	83
		7925000	79		7925000	79
		7930000	92		7930000	80
		7935000	87		7935000	99
		7940000	98		7940000	78
		7945000	77		7945000	87
		7950000	84		7950000	88
		7955000	91		7955000	93
		7960000	82		7960000	75
		7965000	94		7965000	82
		7970000	86		7970000	95
		7975000	98		7975000	91
		7980000	84		7980000	89
		7985000	84		7985000	71
		7990000	98		7990000	73
		7995000	91		7995000	79
		8000000	91		8000000	75
		8005000	91		8005000	66
		8010000	90		8010000	75
		8015000	86		8015000	83
		8020000	95		8020000	74
		8025000	85		8025000	68
		8030000	77		8030000	74
		8035000	79		8035000	83
		8040000	86		8040000	73
		8045000	91		8045000	96
		8050000	75		8050000	69
		8055000	97		8055000	85
		8060000	83		8060000	84
		8065000	88		8065000	70
		8070000	88		8070000	76
		8075000	87		8075000	76
		8080000	89		8080000	92
		8085000	89		8085000	83
		8090000	96		8090000	91
		8095000	83		8095000	78
		8100000	84		8100000	74
		8105000	89		8105000	89
		8110000	102		8110000	66
		8115000	76		8115000	79
		8120000	70		8120000	84
		8125000	84		8125000	85
		8130000	89		8130000	84
		8135000	87		8135000	82
		8140000	82		8140000	81
		8145000	84		8145000	64
		8150000	81		8150000	67
		8155000	92		8155000	90
		8160000	98		8160000	71
		8165000	93		8165000	74
		8170000	82		8170000	83
		8175000	84		8175000	67
		8180000	92		8180000	65
		8185000	94		8185000	64
		8190000	93		8190000	68
		8195000	75		8195000	71
		8200000	98		8200000	82
		8205000	89		8205000	76
		8210000	78		8210000	92
		8215000	75		8215000	81
		8220000	81		8220000	92
		8225000	89		8225000	83
		8230000	99		8230000	74
		8235000	90		8235000	74
		8240000	66		8240000	90
		8245000	90		8245000	78
		8250000	79		8250000	75
		8255000	73		8255000	92
		8260000	91		8260000	77
		8265000	93		8265000	68
		8270000	54		8270000	94
		8275000	63		8275000	82
		8280000	86		8280000	68
		8285000	80		8285000	68
		8290000	86		8290000	68
		8295000	92		8295000	75
		8300000	91		8300000	76
		8305000	88		8305000	75
		8310000	66		8310000	67
		8315000	77		8315000	72
		8320000	77		8320000	66
		8325000	80		8325000	66
		8330000	85		8330000	67
		8335000	80		8335000	58
		8340000	87		8340000	62
		8345000	79		8345000	63
		8350000	91		8350000	69
		8355000	64		8355000	80
		8360000	83		8360000	65
		8365000	65		8365000	74
		8370000	88		8370000	57
		8375000	74		8375000	65
		8380000	94		8380000	56
		8385000	81		8385000	62
		8390000	94		8390000	72
		8395000	80		8395000	76
		8400000	83		8400000	63
		8405000	81		8405000	55
		8410000	91		8410000	79
		8415000	78		8415000	67
		8420000	77		8420000	62
		8425000	84		8425000	62
		8430000	78		8430000	78
		8435000	77		8435000	86
		8440000	69		8440000	62
		8445000	84		8445000	75
		8450000	72		8450000	65
		8455000	89		8455000	64
		8460000	89		8460000	64
		8465000	91		8465000	76
		8470000	81		8470000	57
		8475000	84		8475000	63
		8480000	72		8480000	64
		8485000	75		8485000	56
		8490000	93		8490000	85
		8495000	68		8495000	67
		8500000	86		8500000	75
		8505000	85		8505000	60
		8510000	83		8510000	60
		8515000	83		8515000	65
		8520000	70		8520000	77
		8525000	77		8525000	61
		8530000	77		8530000	75
		8535000	77		8535000	69
		8540000	79		8540000	74
		8545000	71		8545000	67
		8550000	69		8550000	70
		8555000	76		8555000	66
		8560000	86		8560000	74
		8565000	76		8565000	82
		8570000	71		8570000	71
		8575000	79		8575000	73
		8580000	80		8580000	79
		8585000	86		8585000	59
		8590000	73		8590000	62
		8595000	79		8595000	61
		8600000	77		8600000	63
		8605000	58		8605000	71
		8610000	70		8610000	64
		8615000	58		8615000	82
		8620000	78		8620000	76
		8625000	91		8625000	71
		8630000	76		8630000	75
		8635000	77		8635000	51
		8640000	74		8640000	54
		8645000	85		8645000	64
		8650000	90		8650000	58
		8655000	68		8655000	66
		8660000	68		8660000	70
		8665000	78		8665000	58
		8670000	66		8670000	63
		8675000	89		8675000	69
		8680000	70		8680000	68
		8685000	88		8685000	74
		8690000	75		8690000	63
		8695000	79		8695000	59
		8700000	67		8700000	60
		8705000	79		8705000	63
		8710000	69		8710000	47
		8715000	70		8715000	53
		8720000	74		8720000	57
		8725000	71		8725000	72
		8730000	74		8730000	61
		8735000	82		8735000	75
		8740000	55		8740000	65
		8745000	82		8745000	68
		8750000	66		8750000	64
		8755000	68		8755000	62
		8760000	91		8760000	54
		8765000	54		8765000	69
		8770000	61		8770000	64
		8775000	87		8775000	82
		8780000	80		8780000	64
		8785000	69		8785000	63
		8790000	72		8790000	66
		8795000	79		8795000	59
		8800000	83		8800000	70
		8805000	70		8805000	64
		8810000	65		8810000	60
		8815000	75		8815000	51
		8820000	77		8820000	52
		8825000	56		8825000	57
		8830000	87		8830000	64
		8835000	61		8835000	58
		8840000	90		8840000	64
		8845000	71		8845000	61
		8850000	66		8850000	67
		8855000	76		8855000	63
		8860000	67		8860000	63
		8865000	66		8865000	73
		8870000	73		8870000	69
		8875000	63		8875000	50
		8880000	71		8880000	63
		8885000	69		8885000	60
		8890000	78		8890000	50
		8895000	71		8895000	50
		8900000	82		8900000	70
		8905000	72		8905000	46
		8910000	70		8910000	58
		8915000	69		8915000	51
		8920000	86		8920000	51
		8925000	73		8925000	63
		8930000	45		8930000	49
		8935000	61		8935000	71
		8940000	77		8940000	56
		8945000	65		8945000	49
		8950000	68		8950000	69
		8955000	64		8955000	66
		8960000	51		8960000	60
		8965000	74		8965000	78
		8970000	72		8970000	52
		8975000	58		8975000	56
		8980000	61		8980000	57
		8985000	65		8985000	66
		8990000	67		8990000	64
		8995000	70		8995000	47
		9000000	70		9000000	67
		9005000	74		9005000	54
		9010000	54		9010000	60
		9015000	56		9015000	57
		9020000	68		9020000	59
		9025000	82		9025000	54
		9030000	62		9030000	76
		9035000	76		9035000	53
		9040000	76		9040000	75
		9045000	70		9045000	57
		9050000	72		9050000	56
		9055000	70		9055000	44
		9060000	66		9060000	51
		9065000	69		9065000	68
		9070000	71		9070000	50
		9075000	68		9075000	57
		9080000	83		9080000	48
		9085000	67		9085000	72
		9090000	76		9090000	47
		9095000	64		9095000	52
		9100000	75		9100000	52
		9105000	55		9105000	64
		9110000	77		9110000	60
		9115000	59		9115000	57
		9120000	76		9120000	70
		9125000	61		9125000	75
		9130000	66		9130000	60
		9135000	51		9135000	52
		9140000	70		9140000	54
		9145000	69		9145000	51
		9150000	60		9150000	58
		9155000	69		9155000	59
		9160000	55		9160000	55
		9165000	47		9165000	64
		9170000	56		9170000	44
		9175000	57		9175000	55
		9180000	57		9180000	56
		9185000	69		9185000	56
		9190000	65		9190000	67
		9195000	65		9195000	50
		9200000	80		9200000	59
		9205000	72		9205000	41
		9210000	63		9210000	64
		9215000	58		9215000	56
		9220000	75		9220000	47
		9225000	72		9225000	59
		9230000	59		9230000	60
		9235000	66		9235000	47
		9240000	61		9240000	57
		9245000	64		9245000	37
		9250000	67		9250000	74
		9255000	52		9255000	50
		9260000	64		9260000	52
		9265000	67		9265000	44
		9270000	68		9270000	47
		9275000	66		9275000	69
		9280000	72		9280000	49
		9285000	68		9285000	49
		9290000	65		9290000	51
		9295000	56		9295000	46
		9300000	74		9300000	49
		9305000	38		9305000	66
		9310000	61		9310000	43
		9315000	63		9315000	54
		9320000	55		9320000	44
		9325000	68		9325000	44
		9330000	56		9330000	57
		9335000	73		9335000	54
		9340000	64		9340000	50
		9345000	62		9345000	46
		9350000	78		9350000	63
		9355000	62		9355000	48
		9360000	73		9360000	46
		9365000	69		9365000	47
		9370000	62		9370000	48
		9375000	76		9375000	58
		9380000	58		9380000	57
		9385000	55		9385000	50
		9390000	52		9390000	55
		9395000	60		9395000	47
		9400000	57		9400000	46
		9405000	62		9405000	41
		9410000	72		9410000	50
		9415000	48		9415000	63
		9420000	58		9420000	61
		9425000	62		9425000	48
		9430000	65		9430000	46
		9435000	51		9435000	53
		9440000	67		9440000	53
		9445000	60		9445000	47
		9450000	71		9450000	67
		9455000	68		9455000	42
		9460000	58		9460000	61
		9465000	63		9465000	55
		9470000	41		9470000	62
		9475000	44		9475000	52
		9480000	56		9480000	62
		9485000	48		9485000	53
		9490000	52		9490000	59
		9495000	52		9495000	56
		9500000	51		9500000	34
		9505000	50		9505000	44
		9510000	55		9510000	47
		9515000	50		9515000	48
		9520000	61		9520000	48
		9525000	43		9525000	50
		9530000	60		9530000	59
		9535000	46		9535000	63
		9540000	45		9540000	52
		9545000	54		9545000	52
		9550000	75		9550000	59
		9555000	69		9555000	53
		9560000	53		9560000	44
		9565000	55		9565000	53
		9570000	53		9570000	43
		9575000	57		9575000	51
		9580000	41		9580000	42
		9585000	54		9585000	48
		9590000	60		9590000	46
		9595000	51		9595000	46
		9600000	52		9600000	52
		9605000	46		9605000	58
		9610000	72		9610000	39
		9615000	52		9615000	47
		9620000	62		9620000	41
		9625000	51		9625000	51
		9630000	65		9630000	45
		9635000	50		9635000	38
		9640000	50		9640000	43
		9645000	54		9645000	45
		9650000	58		9650000	42
		9655000	59		9655000	58
		9660000	52		9660000	42
		9665000	57		9665000	45
		9670000	69		9670000	53
		9675000	63		9675000	58
		9680000	54		9680000	49
		9685000	62		9685000	48
		9690000	39		9690000	55
		9695000	57		9695000	50
		9700000	40		9700000	44
		9705000	58		9705000	53
		9710000	55		9710000	45
		9715000	60		9715000	62
		9720000	55		9720000	43
		9725000	72		9725000	46
		9730000	57		9730000	47
		9735000	53		9735000	54
		9740000	54		9740000	37
		9745000	54		9745000	54
		9750000	49		9750000	43
		9755000	60		9755000	54
		9760000	67		9760000	41
		9765000	62		9765000	45
		9770000	55		9770000	37
		9775000	59		9775000	38
		9780000	52		9780000	35
		9785000	64		9785000	47
		9790000	47		9790000	46
		9795000	55		9795000	62
		9800000	57		9800000	43
		9805000	55		9805000	36
		9810000	42		9810000	44
		9815000	52		9815000	52
		9820000	52		9820000	45
		9825000	61		9825000	52
		9830000	48		9830000	47
		9835000	47		9835000	44
		9840000	56		9840000	47
		9845000	56		9845000	43
		9850000	48		9850000	63
		9855000	52		9855000	39
		9860000	61		9860000	35
		9865000	39		9865000	45
		9870000	51		9870000	47
		9875000	51		9875000	43
		9880000	54		9880000	38
		9885000	42		9885000	55
		9890000	64		9890000	50
		9895000	47		9895000	41
		9900000	53		9900000	45
		9905000	50		9905000	38
		9910000	50		9910000	38
		9915000	56		9915000	36
		9920000	50		9920000	40
		9925000	57		9925000	48
		9930000	45		9930000	38
		9935000	57		9935000	40
		9940000	50		9940000	40
		9945000	46		9945000	55
		9950000	58		9950000	57
		9955000	45		9955000	44
		9960000	62		9960000	55
		9965000	59		9965000	50
		9970000	46		9970000	42
		9975000	50		9975000	42
		9980000	43		9980000	42
		9985000	39		9985000	43
[truncated: 6,002 more rows]

## Sheet: Fig. 2e
		Time (s)	Normalized intensity (a.u.)
		0	1
		0.2	1.00065
		0.4	1.00065
		0.6	1.00032
		0.8	1.00065
		1	1.00162
		1.2	1.00162
		1.4	0.99967
		1.6	1.00032
		1.8	0.9987
		2	0.99805
		2.2	0.99903
		2.4	0.99935
		2.6	1.00162
		2.8	1.0013
		3	0.99903
		3.2	0.99935
		3.4	0.99805
		3.6	0.9987
		3.8	0.99935
		4	1.00195
		4.2	1.00227
		4.4	1.00227
		4.6	1.00065
		4.8	0.99967
		5	0.9987
		5.2	1.00065
		5.4	1.00032
		5.6	1.00227
		5.8	1.00032
		6	0.99903
		6.2	0.99903
		6.4	0.99773
		6.6	0.9987
		6.8	1.00097
		7	1.00097
		7.2	1.00195
		7.4	0.99967
		7.6	0.99903
		7.8	0.99903
		8	0.99935
		8.2	1.00162
		8.4	1.00389
		8.6	1.0026
		8.8	1.00065
		9	0.99967
		9.2	0.99838
		9.4	0.99903
		9.6	0.99935
		9.8	1.00065
		10	1.00097
		10.2	1.00162
		10.4	0.99675
		10.6	0.9987
		10.8	0.99805
		11	0.99903
		11.2	1.0026
		11.4	1.00324
		11.6	1
		11.8	0.99967
		12	0.99773
		12.2	1
		12.4	1.00032
		12.6	1.00032
		12.8	0.99967
		13	0.99935
		13.2	0.99708
		13.4	0.99838
		13.6	0.99838
		13.8	0.99708
		14	0.99805
		14.2	0.99903
		14.4	1.00032
		14.6	0.99935
		14.8	0.9987
		15	0.99611
		15.2	0.9987
		15.4	0.9987
		15.6	0.99967
		15.8	1.00097
		16	1.0013
		16.2	0.99935
		16.4	0.99967
		16.6	0.99838
		16.8	0.9974
		17	1
		17.2	1.0013
		17.4	1
		17.6	0.99935
		17.8	0.99903
		18	0.9974
		18.2	0.99805
		18.4	1
		18.6	1.00065
		18.8	1.00195
		19	0.99903
		19.2	0.99967
		19.4	0.99935
		19.6	0.99805
		19.8	0.99838
		20	0.99838
		20.2	0.99805
		20.4	0.9987
		20.6	0.9974
		20.8	0.99675
		21	0.99546
		21.2	0.99805
		21.4	1.00097
		21.6	1.00227
		21.8	1
		22	1.00065
		22.2	0.99838
		22.4	0.99805
		22.6	0.99967
		22.8	1.00032
		23	1.00032
		23.2	0.99838
		23.4	0.9987
		23.6	0.99643
		23.8	0.99805
		24	0.99675
		24.2	0.99903
		24.4	0.99967
		24.6	0.99838
		24.8	0.99935
		25	0.99773
		25.2	0.99578
		25.4	0.99611
		25.6	0.99643
		25.8	0.99903
		26	1
		26.2	0.9987
		26.4	0.9987
		26.6	0.99708
		26.8	0.9974
		27	0.99773
		27.2	0.99773
		27.4	0.99967
		27.6	0.99967
		27.8	0.99578
		28	0.99675
		28.2	0.99383
		28.4	0.99416
		28.6	0.99675
		28.8	0.99903
		29	0.99935
		29.2	0.99967
		29.4	0.99643
		29.6	0.99643
		29.8	0.99805
		30	0.99805
		30.2	0.99935
		30.4	0.99838
		30.6	0.99935
		30.8	1
		31	0.99903
		31.2	0.9974
		31.4	0.99546
		31.6	0.9987
		31.8	0.9987
		32	1.00227
		32.2	0.99967
		32.4	0.99838
		32.6	0.99805
		32.8	0.99773
		33	0.99903
		33.2	1
		33.4	1.00032
		33.6	1.00032
		33.8	0.99805
		34	0.9974
		34.2	0.99708
		34.4	0.99708
		34.6	0.9987
		34.8	0.99935
		35	0.99805
		35.2	0.99838
		35.4	0.99611
		35.6	0.99708
		35.8	0.99708
		36	0.99967
		36.2	1.00032
		36.4	0.99967
		36.6	0.99773
		36.8	0.99708
		37	0.99578
		37.2	0.99773
		37.4	0.99967
		37.6	0.9987
		37.8	0.99838
		38	0.9974
		38.2	0.99643
		38.4	0.99675
		38.6	0.99838
		38.8	0.99838
		39	0.99935
		39.2	0.9987
		39.4	0.99675
		39.6	0.99643
		39.8	0.99773
		40	0.99708
		40.2	0.99838
		40.4	0.99935
		40.6	0.99773
		40.8	0.99675
		41	0.99643
		41.2	0.99416
		41.4	0.9974
		41.6	0.99708
		41.8	0.99838
		42	0.99578
		42.2	0.99675
		42.4	0.99481
		42.6	0.9974
		42.8	0.99708
		43	0.99935
		43.2	0.99805
		43.4	0.99675
		43.6	0.99481
		43.8	0.99448
		44	0.99578
		44.2	0.99675
		44.4	1
		44.6	0.99903
		44.8	0.99675
		45	0.99643
		45.2	0.99546
		45.4	0.99578
		45.6	0.99805
		45.8	0.99675
		46	0.99805
		46.2	0.99708
		46.4	0.99546
		46.6	0.99513
		46.8	0.99546
		47	0.99611
		47.2	0.99513
		47.4	0.99513
		47.6	0.99611
		47.8	0.99416
		48	0.99286
		48.2	0.99578
		48.4	0.99708
		48.6	0.99643
		48.8	0.9974
		49	0.99611
		49.2	0.99643
		49.4	0.99513
		49.6	0.99546
		49.8	0.99611
		50	0.99611
		50.2	0.99513
		50.4	0.99611
		50.6	0.99546
		50.8	0.99513
		51	0.99611
		51.2	0.99513
		51.4	0.99708
		51.6	0.99838
		51.8	0.9974
		52	0.99546
		52.2	0.99546
		52.4	0.99481
		52.6	0.99513
		52.8	0.99578
		53	0.99773
		53.2	0.99773
		53.4	0.99611
		53.6	0.99448
		53.8	0.99546
		54	0.99643
		54.2	0.99611
		54.4	0.99513
		54.6	0.99578
		54.8	0.99351
		55	0.99448
		55.2	0.99416
		55.4	0.99481
		55.6	0.99513
		55.8	0.99611
		56	0.99675
		56.2	0.99546
		56.4	0.99319
		56.6	0.99351
		56.8	0.99448
		57	0.99513
		57.2	0.99448
		57.4	0.99416
		57.6	0.99611
		57.8	0.99481
		58	0.99286
		58.2	0.99351
		58.4	0.9974
		58.6	0.99675
		58.8	0.99578
		59	0.99708
		59.2	0.99546
		59.4	0.99481
		59.6	0.99578
		59.8	0.99448
		60	0.99611
		60.2	0.99578
		60.4	0.99513
		60.6	0.99319
		60.8	0.99351
		61	0.99319
		61.2	0.99611
		61.4	0.99578
		61.6	0.99578
		61.8	0.99513
		62	0.99416
		62.2	0.99189
		62.4	0.99189
		62.6	0.99513
		62.8	0.99643
		63	0.99416
		63.2	0.99286
		63.4	0.99383
		63.6	0.99286
		63.8	0.99448
		64	0.99513
		64.2	0.99578
		64.4	0.99513
		64.6	0.99319
		64.8	0.99059
		65	0.99254
		65.2	0.99319
		65.4	0.99448
		65.6	0.99611
		65.8	0.99513
		66	0.99546
		66.2	0.99319
		66.4	0.99448
		66.6	0.99254
		66.8	0.99611
		67	0.99611
		67.2	0.99578
		67.4	0.99481
		67.6	0.99448
		67.8	0.99351
		68	0.99319
		68.2	0.99351
		68.4	0.99448
		68.6	0.9974
		68.8	0.99546
		69	0.99351
		69.2	0.99448
		69.4	0.99546
		69.6	0.99416
		69.8	0.99481
		70	0.99416
		70.2	0.99578
		70.4	0.99383
		70.6	0.99383
		70.8	0.99221
		71	0.99416
		71.2	0.99578
		71.4	0.99708
		71.6	0.99578
		71.8	0.99319
		72	0.99189
		72.2	0.99383
		72.4	0.99578
		72.6	0.99773
		72.8	0.99708
		73	0.99708
		73.2	0.99546
		73.4	0.99351
		73.6	0.99319
		73.8	0.99383
		74	0.99416
		74.2	0.99416
		74.4	0.99286
		74.6	0.99351
		74.8	0.99254
		75	0.99189
		75.2	0.99351
		75.4	0.99416
		75.6	0.99546
		75.8	0.99611
		76	0.99124
		76.2	0.99124
		76.4	0.99156
		76.6	0.99254
		76.8	0.99383
		77	0.99546
		77.2	0.99416
		77.4	0.99513
		77.6	0.99286
		77.8	0.99221
		78	0.99189
		78.2	0.99319
		78.4	0.99351
		78.6	0.99156
		78.8	0.99059
		79	0.99027
		79.2	0.98994
		79.4	0.99091
		79.6	0.99254
		79.8	0.99416
		80	0.99546
		80.2	0.99416
		80.4	0.99286
		80.6	0.99286
		80.8	0.99221
		81	0.99481
		81.2	0.99481
		81.4	0.99513
		81.6	0.99481
		81.8	0.99319
		82	0.99286
		82.2	0.99189
		82.4	0.99254
		82.6	0.99416
		82.8	0.99708
		83	0.99578
		83.2	0.99513
		83.4	0.99091
		83.6	0.99189
		83.8	0.99286
		84	0.99286
		84.2	0.99351
		84.4	0.99286
		84.6	0.99286
		84.8	0.99383
		85	0.99091
		85.2	0.99189
		85.4	0.99383
		85.6	0.99513
		85.8	0.99383
		86	0.99286
		86.2	0.99319
		86.4	0.99611
		86.6	0.99513
		86.8	0.99546
		87	0.99448
		87.2	0.99319
		87.4	0.99383
		87.6	0.99286
		87.8	0.99221
		88	0.99254
		88.2	0.99416
		88.4	0.99546
		88.6	0.99546
		88.8	0.99416
		89	0.99221
		89.2	0.99254
		89.4	0.99383
		89.6	0.99578
		89.8	0.99481
		90	0.99351
		90.2	0.99156
		90.4	0.99124
		90.6	0.99156
		90.8	0.99286
		91	0.99546
		91.2	0.99481
		91.4	0.99578
		91.6	0.99481
		91.8	0.99319
		92	0.99156
		92.2	0.99383
		92.4	0.99481
		92.6	0.99448
		92.8	0.99416
		93	0.99286
		93.2	0.99124
		93.4	0.99254
		93.6	0.99481
		93.8	0.99546
		94	0.99611
		94.2	0.99416
		94.4	0.99254
		94.6	0.99091
		94.8	0.99091
		95	0.99124
		95.2	0.99286
		95.4	0.99416
		95.6	0.99448
		95.8	0.99189
		96	0.99124
		96.2	0.99059
		96.4	0.99189
		96.6	0.99546
		96.8	0.99481
		97	0.99254
		97.2	0.99091
		97.4	0.99124
		97.6	0.99156
		97.8	0.99416
		98	0.99351
		98.2	0.99351
		98.4	0.99319
		98.6	0.99189
		98.8	0.99286
		99	0.99091
		99.2	0.99189
		99.4	0.99351
		99.6	0.99513
		99.8	0.99286
		100	0.99221
		100.2	0.99059
		100.4	0.98929
		100.6	0.99091
		100.8	0.99383
		101	0.99286
		101.2	0.99221
		101.4	0.99254
		101.6	0.99124
		101.8	0.99059
		102	0.99221
		102.2	0.99351
		102.4	0.99319
		102.6	0.99416
		102.8	0.99351
		103	0.99319
		103.2	0.99156
		103.4	0.99091
		103.6	0.99286
		103.8	0.99319
		104	0.99156
		104.2	0.99059
		104.4	0.99091
		104.6	0.98929
		104.8	0.99189
		105	0.99254
		105.2	0.99383
		105.4	0.99416
		105.6	0.99351
		105.8	0.99221
		106	0.99221
		106.2	0.99189
		106.4	0.99189
		106.6	0.99091
		106.8	0.99416
		107	0.99319
		107.2	0.99254
		107.4	0.99156
		107.6	0.99059
		107.8	0.99221
		108	0.99383
		108.2	0.99513
		108.4	0.99351
		108.6	0.99286
		108.8	0.99091
		109	0.99156
		109.2	0.98994
		109.4	0.99221
		109.6	0.99286
		109.8	0.99448
		110	0.99351
		110.2	0.99221
		110.4	0.99156
		110.6	0.98929
		110.8	0.99059
		111	0.99416
		111.2	0.99319
		111.4	0.99221
		111.6	0.99059
		111.8	0.99059
		112	0.99059
		112.2	0.99254
		112.4	0.99319
		112.6	0.99286
		112.8	0.99319
		113	0.99221
		113.2	0.99027
		113.4	0.98897
		113.6	0.98962
		113.8	0.99319
		114	0.99708
		114.2	0.99351
		114.4	0.99221
		114.6	0.99091
		114.8	0.99091
		115	0.99156
		115.2	0.99286
		115.4	0.99221
		115.6	0.99124
		115.8	0.98962
		116	0.98994
		116.2	0.98767
		116.4	0.98572
		116.6	0.98929
		116.8	0.99059
		117	0.99027
		117.2	0.99027
		117.4	0.99091
		117.6	0.98864
		117.8	0.99091
		118	0.99059
		118.2	0.99156
		118.4	0.99189
		118.6	0.99091
		118.8	0.98962
		119	0.98832
		119.2	0.99027
		119.4	0.99059
		119.6	0.99156
		119.8	0.99091
		120	0.99027
		120.2	0.98702
		120.4	0.98929
		120.6	0.99124
		120.8	0.99319
		121	0.99189
		121.2	0.99091
		121.4	0.98767
		121.6	0.99027
		121.8	0.99124
		122	0.99221
		122.2	0.99319
		122.4	0.99124
		122.6	0.99189
		122.8	0.99124
		123	0.99027
		123.2	0.98994
		123.4	0.99156
		123.6	0.99254
		123.8	0.99156
		124	0.98929
		124.2	0.98929
		124.4	0.99124
		124.6	0.98962
		124.8	0.99124
		125	0.99221
		125.2	0.99091
		125.4	0.99059
		125.6	0.99156
		125.8	0.99124
		126	0.99059
		126.2	0.99156
		126.4	0.99091
		126.6	0.99059
		126.8	0.98929
		127	0.99059
		127.2	0.98897
		127.4	0.99254
		127.6	0.99286
		127.8	0.99448
		128	0.99319
		128.2	0.98962
		128.4	0.98897
		128.6	0.99059
		128.8	0.99189
		129	0.99156
		129.2	0.99319
		129.4	0.99091
		129.6	0.98962
		129.8	0.98929
		130	0.98994
		130.2	0.99091
		130.4	0.99254
		130.6	0.99189
		130.8	0.99124
		131	0.99059
		131.2	0.98994
		131.4	0.99059
		131.6	0.99221
		131.8	0.99286
		132	0.99546
		132.2	0.99189
		132.4	0.98897
		132.6	0.98929
		132.8	0.99027
		133	0.98962
		133.2	0.99254
		133.4	0.98994
		133.6	0.98962
		133.8	0.98962
		134	0.98994
		134.2	0.99189
		134.4	0.99156
		134.6	0.99059
		134.8	0.98962
		135	0.98962
		135.2	0.98994
		135.4	0.98962
		135.6	0.99124
		135.8	0.99091
		136	0.99059
		136.2	0.99027
		136.4	0.98929
		136.6	0.98735
		136.8	0.98832
		137	0.98897
		137.2	0.98929
		137.4	0.99027
		137.6	0.99189
		137.8	0.99124
		138	0.98832
		138.2	0.98864
		138.4	0.98962
		138.6	0.99221
		138.8	0.99189
		139	0.99059
		139.2	0.98897
		139.4	0.98767
		139.6	0.98767
		139.8	0.98864
		140	0.98962
		140.2	0.99091
		140.4	0.99189
		140.6	0.98994
		140.8	0.98929
		141	0.98702
		141.2	0.98702
		141.4	0.99059
		141.6	0.99091
		141.8	0.99189
		142	0.99124
		142.2	0.98799
		142.4	0.98929
		142.6	0.98929
		142.8	0.98929
		143	0.98767
		143.2	0.99027
		143.4	0.99091
		143.6	0.98735
		143.8	0.98799
		144	0.98864
		144.2	0.98929
		144.4	0.99189
		144.6	0.99027
		144.8	0.99027
		145	0.98735
		145.2	0.98767
		145.4	0.98897
		145.6	0.99027
		145.8	0.99091
		146	0.98864
		146.2	0.98929
		146.4	0.98767
		146.6	0.98832
		146.8	0.98897
		147	0.99027
		147.2	0.99091
		147.4	0.98897
		147.6	0.98962
		147.8	0.98897
		148	0.98929
		148.2	0.98864
		148.4	0.98994
		148.6	0.98962
		148.8	0.99091
		149	0.98799
		149.2	0.98702
		149.4	0.98767
		149.6	0.98799
		149.8	0.99059
		150	0.99189
		150.2	0.99059
		150.4	0.98929
		150.6	0.98832
		150.8	0.9867
		151	0.98864
		151.2	0.99124
		151.4	0.98994
		151.6	0.98832
		151.8	0.98832
		152	0.98864
		152.2	0.99091
		152.4	0.99189
		152.6	0.99221
		152.8	0.99124
		153	0.99059
		153.2	0.98799
		153.4	0.9867
		153.6	0.98897
		153.8	0.98864
		154	0.99091
		154.2	0.99156
		154.4	0.98897
		154.6	0.98702
		154.8	0.98637
		155	0.98832
		155.2	0.98929
		155.4	0.98832
		155.6	0.98702
		155.8	0.98702
		156	0.98702
		156.2	0.98637
		156.4	0.98767
		156.6	0.98799
		156.8	0.99059
		157	0.98864
		157.2	0.98832
		157.4	0.98637
		157.6	0.98605
		157.8	0.9867
		158	0.9867
		158.2	0.98897
		158.4	0.99091
		158.6	0.99027
		158.8	0.98799
		159	0.9867
		159.2	0.98832
		159.4	0.98767
		159.6	0.98962
		159.8	0.98962
		160	0.99027
		160.2	0.98962
		160.4	0.98962
		160.6	0.98962
		160.8	0.98735
		161	0.98767
		161.2	0.98864
		161.4	0.99027
		161.6	0.99254
		161.8	0.99091
		162	0.98929
		162.2	0.98832
		162.4	0.98897
		162.6	0.98735
		162.8	0.99027
		163	0.99286
		163.2	0.99059
		163.4	0.98994
		163.6	0.98929
		163.8	0.98735
		164	0.98702
		164.2	0.98929
		164.4	0.99027
		164.6	0.98864
		164.8	0.98897
		165	0.98735
		165.2	0.98702
		165.4	0.98702
		165.6	0.99027
		165.8	0.99059
		166	0.98864
		166.2	0.98637
		166.4	0.98507
		166.6	0.98864
		166.8	0.99124
		167	0.99124
		167.2	0.98799
		167.4	0.98929
		167.6	0.98637
		167.8	0.9867
		168	0.9854
		168.2	0.98929
		168.4	0.98864
		168.6	0.99059
		168.8	0.98864
		169	0.98799
		169.2	0.98702
		169.4	0.98572
		169.6	0.98832
		169.8	0.98832
		170	0.99124
		170.2	0.98799
		170.4	0.98767
		170.6	0.98475
		170.8	0.98572
		171	0.98735
		171.2	0.98799
		171.4	0.98897
		171.6	0.98799
		171.8	0.98702
		172	0.9854
		172.2	0.98637
		172.4	0.98735
		172.6	0.98994
		172.8	0.9867
		173	0.98799
		173.2	0.98605
		173.4	0.98443
		173.6	0.98799
		173.8	0.98864
		174	0.98929
		174.2	0.98767
		174.4	0.98507
		174.6	0.9867
		174.8	0.98637
		175	0.98735
		175.2	0.98962
		175.4	0.98702
		175.6	0.9867
		175.8	0.9854
		176	0.9854
		176.2	0.9867
		176.4	0.98799
		176.6	0.98897
		176.8	0.98799
		177	0.9867
		177.2	0.9867
		177.4	0.98702
		177.6	0.98767
		177.8	0.98767
		178	0.98864
		178.2	0.98832
		178.4	0.98637
		178.6	0.98605
		178.8	0.98799
		179	0.98572
		179.2	0.9867
		179.4	0.98929
		179.6	0.98962
		179.8	0.98605
		180	0.98605
		180.2	0.98637
		180.4	0.98832
		180.6	0.98962
		180.8	0.98994
		181	0.98897
		181.2	0.98864
		181.4	0.98864
		181.6	0.98864
		181.8	0.98767
		182	0.98864
		182.2	0.98767
		182.4	0.98605
		182.6	0.9854
		182.8	0.98475
		183	0.98572
		183.2	0.98962
		183.4	0.98572
		183.6	0.9867
		183.8	0.98507
		184	0.9854
		184.2	0.98702
		184.4	0.98799
		184.6	0.98799
		184.8	0.98605
		185	0.98637
		185.2	0.98507
		185.4	0.98507
		185.6	0.98702
		185.8	0.98605
		186	0.98572
		186.2	0.9841
		186.4	0.98507
		186.6	0.9867
		186.8	0.9854
		187	0.9841
		187.2	0.98572
		187.4	0.98475
		187.6	0.9828
		187.8	0.98215
		188	0.98443
		188.2	0.98832
		188.4	0.98799
		188.6	0.98864
		188.8	0.98735
		189	0.98507
		189.2	0.98507
		189.4	0.98605
		189.6	0.98735
		189.8	0.98637
		190	0.98799
		190.2	0.9867
		190.4	0.98637
		190.6	0.98507
		190.8	0.98507
		191	0.98637
		191.2	0.98702
		191.4	0.98702
		191.6	0.98507
		191.8	0.98475
		192	0.98443
		192.2	0.9854
		192.4	0.98735
		192.6	0.98605
		192.8	0.98799
		193	0.98637
		193.2	0.98605
		193.4	0.98767
		193.6	0.9867
		193.8	0.98799
		194	0.98897
		194.2	0.98832
		194.4	0.98572
		194.6	0.9854
		194.8	0.98702
		195	0.9867
		195.2	0.98735
		195.4	0.98799
		195.6	0.98832
		195.8	0.98507
		196	0.98507
		196.2	0.98475
		196.4	0.9854
		196.6	0.98507
		196.8	0.98799
		197	0.99027
		197.2	0.98832
		197.4	0.98572
		197.6	0.9841
		197.8	0.98378
		198	0.98507
		198.2	0.98507
		198.4	0.98702
		198.6	0.98767
		198.8	0.98702
		199	0.9854
		199.2	0.98378
		199.4	0.98378
		199.6	0.98507
		199.8	0.98702
		200	0.98799
		200.2	0.98735
		200.4	0.9841
		200.6	0.98345
		200.8	0.9841
		201	0.98443
		201.2	0.98572
		201.4	0.98637
		201.6	0.98799
		201.8	0.98832
		202	0.98799
		202.2	0.98572
		202.4	0.98378
		202.6	0.98378
		202.8	0.98475
		203	0.98637
		203.2	0.98897
		203.4	0.98605
		203.6	0.9854
		203.8	0.98507
		204	0.9867
		204.2	0.9867
		204.4	0.98799
		204.6	0.98605
		204.8	0.9841
		205	0.98215
		205.2	0.98475
		205.4	0.98605
		205.6	0.98572
		205.8	0.9867
		206	0.98443
		206.2	0.98507
		206.4	0.98313
		206.6	0.98378
		206.8	0.98507
		207	0.9854
		207.2	0.98475
		207.4	0.9854
		207.6	0.98507
		207.8	0.98378
		208	0.9867
		208.2	0.98572
		208.4	0.98637
		208.6	0.98637
		208.8	0.98475
		209	0.9841
		209.2	0.98345
		209.4	0.98475
		209.6	0.9854
		209.8	0.98605
		210	0.98605
		210.2	0.98605
		210.4	0.98215
		210.6	0.9815
		210.8	0.98215
		211	0.9841
		211.2	0.98605
		211.4	0.98507
		211.6	0.98507
		211.8	0.98475
		212	0.98443
		212.2	0.98378
		212.4	0.98443
		212.6	0.98345
		212.8	0.98507
		213	0.98475
		213.2	0.9841
		213.4	0.98345
		213.6	0.98378
		213.8	0.9841
		214	0.9854
		214.2	0.98443
		214.4	0.98507
		214.6	0.98572
		214.8	0.98507
		215	0.98313
		215.2	0.98378
		215.4	0.98507
		215.6	0.9867
		215.8	0.98832
		216	0.98832
		216.2	0.9854
		216.4	0.98183
		216.6	0.98345
		216.8	0.98507
		217	0.9841
		217.2	0.98605
		217.4	0.98507
		217.6	0.98507
		217.8	0.98378
		218	0.9815
		218.2	0.98345
		218.4	0.98313
		218.6	0.98605
		218.8	0.98507
		219	0.9854
		219.2	0.9841
		219.4	0.9841
		219.6	0.98313
		219.8	0.98507
		220	0.9854
		220.2	0.98637
		220.4	0.98443
		220.6	0.98183
		220.8	0.98215
		221	0.98313
		221.2	0.9854
		221.4	0.98313
		221.6	0.98248
		221.8	0.98345
		222	0.98248
		222.2	0.98313
		222.4	0.98345
		222.6	0.98443
		222.8	0.98475
		223	0.98378
		223.2	0.98345
		223.4	0.98183
		223.6	0.97956
		223.8	0.9841
		224	0.9841
		224.2	0.98475
		224.4	0.98378
		224.6	0.98345
		224.8	0.98183
		225	0.98086
		225.2	0.98183
		225.4	0.98345
		225.6	0.98507
		225.8	0.98475
		226	0.98605
		226.2	0.98313
		226.4	0.98248
		226.6	0.98345
		226.8	0.98572
		227	0.98605
		227.2	0.98637
		227.4	0.98345
		227.6	0.98086
		227.8	0.9815
		228	0.98313
		228.2	0.9854
		228.4	0.98378
		228.6	0.9828
		228.8	0.98118
		229	0.98086
		229.2	0.98378
		229.4	0.98605
		229.6	0.98572
		229.8	0.98605
		230	0.98443
		230.2	0.98215
		230.4	0.98345
		230.6	0.98475
		230.8	0.98378
		231	0.98313
		231.2	0.98443
		231.4	0.98475
		231.6	0.9828
		231.8	0.98215
		232	0.98248
		232.2	0.9841
		232.4	0.9841
		232.6	0.98475
		232.8	0.98345
		233	0.98248
		233.2	0.98086
		233.4	0.98345
		233.6	0.98378
		233.8	0.98183
		234	0.98086
		234.2	0.9815
		234.4	0.98183
		234.6	0.98345
		234.8	0.98313
		235	0.98378
		235.2	0.98507
		235.4	0.98475
		235.6	0.98248
		235.8	0.9828
		236	0.98248
		236.2	0.9828
		236.4	0.98378
		236.6	0.98475
		236.8	0.98799
		237	0.98702
		237.2	0.98443
		237.4	0.98313
		237.6	0.9828
		237.8	0.98248
		238	0.98215
		238.2	0.98345
		238.4	0.9841
		238.6	0.98443
		238.8	0.98248
		239	0.98021
		239.2	0.98183
		239.4	0.9828
		239.6	0.98475
		239.8	0.98507
		240	0.9828
		240.2	0.9828
		240.4	0.9815
		240.6	0.98118
		240.8	0.98215
		241	0.98345
		241.2	0.98345
		241.4	0.98215
		241.6	0.98086
		241.8	0.98313
		242	0.9828
		242.2	0.98345
		242.4	0.9828
		242.6	0.98345
		242.8	0.9828
		243	0.98313
		243.2	0.98215
		243.4	0.98248
		243.6	0.98215
		243.8	0.9854
		244	0.98443
		244.2	0.98118
		244.4	0.98215
		244.6	0.98118
		244.8	0.98215
		245	0.98248
		245.2	0.98378
		245.4	0.98378
		245.6	0.9815
		245.8	0.9815
		246	0.97988
		246.2	0.9815
		246.4	0.98215
		246.6	0.98313
		246.8	0.98248
		247	0.98215
		247.2	0.9815
		247.4	0.98248
		247.6	0.98215
		247.8	0.98215
		248	0.98378
		248.2	0.98248
		248.4	0.98345
		248.6	0.98118
		248.8	0.98053
		249	0.98248
		249.2	0.9828
		249.4	0.98443
		249.6	0.9841
		249.8	0.98443
		250	0.9828
		250.2	0.98053
		250.4	0.98378
		250.6	0.98475
		250.8	0.98345
		251	0.98183
		251.2	0.98215
		251.4	0.98248
		251.6	0.98345
		251.8	0.98248
		252	0.98345
		252.2	0.9828
		252.4	0.98313
		252.6	0.98053
		252.8	0.97891
		253	0.97956
		253.2	0.97988
		253.4	0.98215
		253.6	0.98475
		253.8	0.98345
		254	0.98215
		254.2	0.98215
		254.4	0.98021
		254.6	0.98118
		254.8	0.98248
		255	0.9841
		255.2	0.9854
		255.4	0.98215
		255.6	0.98378
		255.8	0.98086
		256	0.98086
		256.2	0.98313
		256.4	0.9828
		256.6	0.98313
		256.8	0.9828
		257	0.98248
		257.2	0.98086
		257.4	0.98248
		257.6	0.98248
		257.8	0.9841
		258	0.98378
		258.2	0.98248
		258.4	0.98183
		258.6	0.98215
		258.8	0.98215
		259	0.98313
		259.2	0.9841
		259.4	0.98443
		259.6	0.98345
		259.8	0.98215
		260	0.98248
		260.2	0.98053
		260.4	0.98248
		260.6	0.98345
		260.8	0.98443
		261	0.9867
		261.2	0.9828
		261.4	0.98443
		261.6	0.9815
		261.8	0.98183
		262	0.98475
		262.2	0.98378
		262.4	0.98637
		262.6	0.98475
		262.8	0.97988
		263	0.98086
		263.2	0.98118
		263.4	0.98118
		263.6	0.98248
		263.8	0.98215
		264	0.98215
		264.2	0.98053
		264.4	0.98215
		264.6	0.98118
		264.8	0.9815
		265	0.98345
		265.2	0.98378
		265.4	0.9815
		265.6	0.98053
		265.8	0.98021
		266	0.98086
		266.2	0.98183
		266.4	0.9828
		266.6	0.98378
		266.8	0.9828
		267	0.9815
		267.2	0.98021
		267.4	0.97956
		267.6	0.98118
		267.8	0.98248
		268	0.98248
		268.2	0.9815
		268.4	0.98086
		268.6	0.97891
		268.8	0.97956
		269	0.98053
		269.2	0.98443
		269.4	0.9854
		269.6	0.9815
		269.8	0.98021
		270	0.98086
		270.2	0.98021
		270.4	0.98215
		270.6	0.98118
		270.8	0.98215
		271	0.98345
		271.2	0.98118
		271.4	0.97956
		271.6	0.97923
		271.8	0.98021
		272	0.98248
		272.2	0.98215
		272.4	0.98215
		272.6	0.98053
		272.8	0.98053
		273	0.98053
		273.2	0.9815
		273.4	0.98183
		273.6	0.98345
		273.8	0.98248
		274	0.98053
		274.2	0.98118
		274.4	0.98086
		274.6	0.9815
		274.8	0.98021
		275	0.9815
		275.2	0.98313
		275.4	0.98053
		275.6	0.98053
		275.8	0.97891
		276	0.97891
		276.2	0.98086
		276.4	0.98086
		276.6	0.98313
		276.8	0.9841
		277	0.98215
		277.2	0.97988
		277.4	0.97988
		277.6	0.98183
		277.8	0.98248
		278	0.9815
		278.2	0.98118
		278.4	0.98086
		278.6	0.97794
		278.8	0.97923
		279	0.97988
		279.2	0.98248
		279.4	0.98345
		279.6	0.98345
		279.8	0.98215
		280	0.98248
		280.2	0.97988
		280.4	0.97923
		280.6	0.97988
		280.8	0.98183
		281	0.98248
		281.2	0.98086
		281.4	0.98053
		281.6	0.97858
		281.8	0.97761
		282	0.98183
		282.2	0.98215
		282.4	0.98215
		282.6	0.98118
		282.8	0.97988
		283	0.97858
		283.2	0.97826
		283.4	0.98021
		283.6	0.98183
		283.8	0.9828
		284	0.98215
		284.2	0.97988
		284.4	0.97956
		284.6	0.98215
		284.8	0.98215
		285	0.98215
		285.2	0.9815
		285.4	0.98021
		285.6	0.97988
		285.8	0.97826
		286	0.97891
		286.2	0.98086
		286.4	0.98215
		286.6	0.98183
		286.8	0.98086
		287	0.97956
		287.2	0.97891
		287.4	0.97826
		287.6	0.98183
		287.8	0.98215
		288	0.9815
		288.2	0.98215
		288.4	0.98215
		288.6	0.97988
		288.8	0.98021
		289	0.98215
		289.2	0.98183
		289.4	0.98215
		289.6	0.9828
		289.8	0.98086
		290	0.97923
		290.2	0.97988
		290.4	0.97988
		290.6	0.98086
		290.8	0.98183
		291	0.9815
		291.2	0.98118
		291.4	0.97956
		291.6	0.97988
		291.8	0.97956
		292	0.98053
		292.2	0.98053
		292.4	0.98183
		292.6	0.97858
		292.8	0.97566
		293	0.97761
		293.2	0.97891
		293.4	0.97988
		293.6	0.97988
		293.8	0.98086
		294	0.97761
		294.2	0.97923
		294.4	0.97956
		294.6	0.98118
		294.8	0.98183
		295	0.98183
		295.2	0.98053
		295.4	0.98086
		295.6	0.97988
		295.8	0.97923
		296	0.98086
		296.2	0.98086
		296.4	0.98053
		296.6	0.97988
		296.8	0.97891
		297	0.97761
		297.2	0.97696
		297.4	0.97794
		297.6	0.98053
		297.8	0.97923
		298	0.97891
		298.2	0.97794
		298.4	0.97923
		298.6	0.97826
		298.8	0.98118
		299	0.98053
		299.2	0.98345
		299.4	0.98053
		299.6	0.98118
		299.8	0.97956
		300	0.97891
		300.2	0.97858
		300.4	0.98053
		300.6	0.98183
		300.8	0.98118
		301	0.98053
		301.2	0.97858
		301.4	0.97794
		301.6	0.98215
		301.8	0.98215
		302	0.98118
		302.2	0.98053
		302.4	0.97988
		302.6	0.97794
		302.8	0.97923
		303	0.98021
		303.2	0.98086
		303.4	0.97923
		303.6	0.98053
		303.8	0.97923
		304	0.97988
		304.2	0.97631
		304.4	0.97761
		304.6	0.97988
		304.8	0.98053
		305	0.98086
		305.2	0.98086
		305.4	0.97826
		305.6	0.97794
		305.8	0.98021
		306	0.98021
		306.2	0.98183
		306.4	0.9815
		306.6	0.97891
		306.8	0.97729
		307	0.97923
		307.2	0.97858
		307.4	0.98086
		307.6	0.97956
		307.8	0.98086
		308	0.97956
		308.2	0.97988
		308.4	0.97794
		308.6	0.97891
		308.8	0.97761
		309	0.98053
		309.2	0.97761
		309.4	0.97891
		309.6	0.97664
		309.8	0.97794
		310	0.97761
		310.2	0.97923
		310.4	0.98021
		310.6	0.98118
		310.8	0.97664
		311	0.97729
		311.2	0.97696
		311.4	0.97891
		311.6	0.97923
		311.8	0.98021
		312	0.9815
		312.2	0.97923
		312.4	0.97761
		312.6	0.97923
		312.8	0.97858
		313	0.97956
		313.2	0.98086
		313.4	0.97826
		313.6	0.97696
		313.8	0.97761
		314	0.97858
		314.2	0.97923
		314.4	0.97956
		314.6	0.97988
		314.8	0.97923
		315	0.97826
		315.2	0.97696
		315.4	0.97858
		315.6	0.97956
		315.8	0.97988
		316	0.98086
		316.2	0.97794
		316.4	0.97534
		316.6	0.97794
		316.8	0.97794
		317	0.97696
		317.2	0.98021
		317.4	0.98086
		317.6	0.97956
		317.8	0.97826
		318	0.97826
		318.2	0.97923
		318.4	0.98345
		318.6	0.98313
		318.8	0.98086
		319	0.97891
		319.2	0.97761
		319.4	0.97826
		319.6	0.98021
		319.8	0.97956
		320	0.98215
		320.2	0.98021
		320.4	0.97923
		320.6	0.97664
		320.8	0.97534
		321	0.97761
		321.2	0.97988
		321.4	0.98021
		321.6	0.97794
		321.8	0.97826
		322	0.97858
		322.2	0.97729
		322.4	0.97858
		322.6	0.97988
		322.8	0.97891
		323	0.97664
		323.2	0.97729
		323.4	0.97631
		323.6	0.97729
		323.8	0.97729
		324	0.97794
		324.2	0.97923
		324.4	0.97891
		324.6	0.97761
		324.8	0.97794
		325	0.97696
		325.2	0.97729
		325.4	0.97923
		325.6	0.97858
		325.8	0.97826
		326	0.97631
		326.2	0.97534
		326.4	0.97729
		326.6	0.97664
		326.8	0.98053
		327	0.97858
		327.2	0.97664
		327.4	0.97729
		327.6	0.97664
		327.8	0.97631
		328	0.97599
		328.2	0.97891
		328.4	0.97794
		328.6	0.97696
		328.8	0.97664
		329	0.97631
		329.2	0.97534
		329.4	0.97858
		329.6	0.97891
		329.8	0.97956
		330	0.97923
		330.2	0.97826
		330.4	0.97664
		330.6	0.97502
		330.8	0.97729
		331	0.97794
		331.2	0.97794
		331.4	0.97599
		331.6	0.97826
		331.8	0.97502
		332	0.97631
		332.2	0.97696
		332.4	0.97729
		332.6	0.97696
		332.8	0.97631
		333	0.97566
		333.2	0.97404
		333.4	0.97566
		333.6	0.97502
		333.8	0.97631
		334	0.97631
		334.2	0.97956
		334.4	0.97631
		334.6	0.97469
		334.8	0.97502
		335	0.97631
		335.2	0.97664
		335.4	0.97631
		335.6	0.97631
		335.8	0.97664
		336	0.97566
		336.2	0.97599
		336.4	0.97664
		336.6	0.97534
		336.8	0.97729
		337	0.97566
		337.2	0.97534
		337.4	0.97566
		337.6	0.97534
		337.8	0.97826
		338	0.97891
		338.2	0.97923
		338.4	0.97664
		338.6	0.97566
		338.8	0.97566
		339	0.97599
		339.2	0.97664
		339.4	0.97729
		339.6	0.97696
		339.8	0.97469
		340	0.97696
		340.2	0.97664
		340.4	0.97696
		340.6	0.97761
		340.8	0.97826
		341	0.97794
		341.2	0.97599
		341.4	0.97437
		341.6	0.97534
		341.8	0.97631
		342	0.97664
		342.2	0.97599
		342.4	0.97761
		342.6	0.97534
		342.8	0.97307
		343	0.97437
		343.2	0.97437
		343.4	0.97891
		343.6	0.97923
		343.8	0.97566
		344	0.97729
		344.2	0.97599
		344.4	0.97599
		344.6	0.97664
		344.8	0.97826
		345	0.97761
		345.2	0.97664
		345.4	0.97437
		345.6	0.97469
		345.8	0.97469
		346	0.97631
		346.2	0.97826
		346.4	0.97631
		346.6	0.97534
		346.8	0.97437
		347	0.97566
		347.2	0.97534
		347.4	0.97631
		347.6	0.97794
		347.8	0.97599
		348	0.97631
		348.2	0.97437
		348.4	0.97534
		348.6	0.97696
		348.8	0.97664
		349	0.97664
		349.2	0.97566
		349.4	0.97696
		349.6	0.97599
		349.8	0.97566
		350	0.97696
		350.2	0.97761
		350.4	0.97956
		350.6	0.97794
		350.8	0.97534
		351	0.97599
		351.2	0.97404
		351.4	0.97469
		351.6	0.97599
		351.8	0.97858
		352	0.97891
		352.2	0.97696
		352.4	0.97599
		352.6	0.97599
		352.8	0.97696
		353	0.97826
		353.2	0.97729
		353.4	0.97858
		353.6	0.97664
		353.8	0.97599
		354	0.97502
		354.2	0.97566
		354.4	0.97664
		354.6	0.97826
		354.8	0.97631
		355	0.97664
		355.2	0.97599
		355.4	0.97534
		355.6	0.97469
		355.8	0.97891
		356	0.97858
		356.2	0.97696
		356.4	0.97664
		356.6	0.97599
		356.8	0.97437
		357	0.97566
		357.2	0.97502
		357.4	0.97631
		357.6	0.97794
		357.8	0.97599
		358	0.97566
		358.2	0.97534
		358.4	0.97599
		358.6	0.97761
		358.8	0.97761
		359	0.97923
		359.2	0.97664
		359.4	0.97566
		359.6	0.97437
		359.8	0.97469
		360	0.97664
		360.2	0.97891
		360.4	0.97858
		360.6	0.97534
		360.8	0.97469
		361	0.97631
		361.2	0.97729
		361.4	0.97826
		361.6	0.97794
		361.8	0.97566
		362	0.97534
		362.2	0.97502
		362.4	0.97534
		362.6	0.97891
		362.8	0.97761
		363	0.97729
		363.2	0.97696
		363.4	0.97599
		363.6	0.97566
		363.8	0.97339
		364	0.97664
		364.2	0.97664
		364.4	0.97664
		364.6	0.97729
		364.8	0.97631
		365	0.97631
		365.2	0.97437
		365.4	0.97469
		365.6	0.97696
		365.8	0.97566
		366	0.97502
		366.2	0.97534
		366.4	0.97599
		366.6	0.97502
		366.8	0.97404
		367	0.97437
		367.2	0.97631
		367.4	0.97534
		367.6	0.97729
		367.8	0.97469
		368	0.97404
		368.2	0.97469
		368.4	0.97502
		368.6	0.97534
		368.8	0.97794
		369	0.97437
		369.2	0.97437
		369.4	0.97307
		369.6	0.97372
		369.8	0.97404
		370	0.97599
		370.2	0.97664
		370.4	0.97729
		370.6	0.97502
		370.8	0.97469
		371	0.97502
		371.2	0.97566
		371.4	0.97566
		371.6	0.97664
		371.8	0.97566
		372	0.9721
		372.2	0.97339
		372.4	0.97339
		372.6	0.97469
		372.8	0.97631
		373	0.97599
		373.2	0.97566
		373.4	0.97307
		373.6	0.97437
		373.8	0.97469
		374	0.97502
		374.2	0.97794
		374.4	0.97696
		374.6	0.97534
		374.8	0.97664
		375	0.97566
		375.2	0.97599
		375.4	0.97566
		375.6	0.97599
		375.8	0.97599
		376	0.97696
		376.2	0.97696
		376.4	0.97599
		376.6	0.97631
		376.8	0.97502
		377	0.97696
		377.2	0.97469
		377.4	0.97631
		377.6	0.97599
		377.8	0.97599
		378	0.97502
		378.2	0.97664
		378.4	0.97631
		378.6	0.97858
		378.8	0.97664
		379	0.97469
		379.2	0.97372
		379.4	0.97242
		379.6	0.97177
		379.8	0.97631
		380	0.97794
		380.2	0.97761
		380.4	0.97631
		380.6	0.97404
		380.8	0.97469
		381	0.97404
		381.2	0.97534
		381.4	0.97729
		381.6	0.97729
		381.8	0.97599
		382	0.97664
		382.2	0.97794
		382.4	0.97664
		382.6	0.97599
		382.8	0.97729
		383	0.97956
		383.2	0.97631
		383.4	0.97502
		383.6	0.97469
		383.8	0.97469
		384	0.97534
		384.2	0.97566
		384.4	0.97729
		384.6	0.97566
		384.8	0.97437
		385	0.97274
		385.2	0.97404
		385.4	0.97469
		385.6	0.97631
		385.8	0.97761
		386	0.97599
		386.2	0.97274
		386.4	0.97437
		386.6	0.97437
		386.8	0.97534
		387	0.97469
		387.2	0.97469
		387.4	0.97372
		387.6	0.97339
		387.8	0.9721
		388	0.97566
		388.2	0.97566
		388.4	0.97599
		388.6	0.97566
		388.8	0.97469
		389	0.97242
		389.2	0.97145
		389.4	0.9721
		389.6	0.97404
		389.8	0.97599
		390	0.97664
		390.2	0.97534
		390.4	0.97566
		390.6	0.9721
		390.8	0.97177
		391	0.97177
		391.2	0.97372
		391.4	0.97502
		391.6	0.97437
		391.8	0.97566
		392	0.97404
		392.2	0.9721
		392.4	0.97469
		392.6	0.97566
		392.8	0.97372
		393	0.97437
		393.2	0.97404
		393.4	0.9721
		393.6	0.97437
		393.8	0.97372
		394	0.97469
		394.2	0.97502
		394.4	0.97339
		394.6	0.97372
		394.8	0.97242
		395	0.97404
		395.2	0.97502
		395.4	0.97469
		395.6	0.97534
		395.8	0.97437
		396	0.97534
		396.2	0.97177
		396.4	0.97112
		396.6	0.9721
		396.8	0.97274
		397	0.97599
		397.2	0.97502
		397.4	0.97437
		397.6	0.97274
		397.8	0.97177
		398	0.97339
		398.2	0.97534
		398.4	0.97566
		398.6	0.97502
		398.8	0.97566
		399	0.97631
		399.2	0.97404
		399.4	0.97372
		399.6	0.97404
[truncated: 1,002 more rows]

## Sheet: Fig. 2f
				Excitation wavelength (nm)
				250	252	254	256	258	260	262	264	266	268	270	272	274	276	278	280	282	284	286	288	290	292	294	296	298	300	302	304	306	308	310	312	314	316	318	320	322	324	326	328	330	332	334	336	338	340
		Emission wavelength (nm)	380	2.741	2.456	2.176	2.041	1.857	1.809	1.686	1.534	1.444	1.415	1.272	1.156	1.225	1.126	0.963	0.949	0.935	0.796	0.762	0.713	0.771	0.621	0.602	0.575	0.555	0.52	0.49	0.512	0.456	0.494	0.456	0.418	0.447	0.39	0.426	0.391	0.367	0.367	0.402	0.388	0.36	0.393	0.334	0.339	0.359	0.348
			382	2.875	2.483	2.117	1.958	1.868	1.728	1.71	1.555	1.426	1.437	1.392	1.181	1.237	1.125	0.99	0.983	0.964	0.812	0.77	0.712	0.721	0.64	0.602	0.6	0.554	0.523	0.468	0.54	0.484	0.463	0.448	0.433	0.446	0.407	0.417	0.4	0.401	0.375	0.419	0.389	0.357	0.39	0.347	0.343	0.345	0.346
			384	2.728	2.388	2.217	2.024	1.876	1.778	1.709	1.512	1.417	1.407	1.364	1.195	1.2	1.123	0.979	0.925	0.939	0.86	0.753	0.722	0.708	0.664	0.602	0.604	0.558	0.505	0.49	0.537	0.498	0.478	0.461	0.434	0.44	0.427	0.417	0.385	0.409	0.369	0.392	0.378	0.37	0.381	0.376	0.366	0.357	0.356
			386	2.59	2.375	2.191	2.003	1.911	1.866	1.696	1.531	1.432	1.437	1.341	1.167	1.187	1.127	1.005	0.981	0.925	0.798	0.786	0.733	0.722	0.693	0.596	0.598	0.518	0.527	0.524	0.53	0.52	0.482	0.443	0.437	0.434	0.417	0.403	0.386	0.398	0.395	0.414	0.365	0.366	0.383	0.356	0.355	0.366	0.341
			388	2.819	2.38	2.133	2.121	1.883	1.874	1.71	1.538	1.419	1.479	1.382	1.202	1.189	1.104	1.001	0.968	0.926	0.832	0.773	0.768	0.688	0.662	0.6	0.582	0.504	0.506	0.531	0.52	0.505	0.469	0.441	0.43	0.419	0.41	0.411	0.397	0.414	0.408	0.406	0.378	0.356	0.375	0.354	0.349	0.346	0.351
			390	2.636	2.282	2.155	2.032	1.913	1.777	1.68	1.539	1.575	1.413	1.349	1.245	1.165	1.122	1.031	0.995	0.917	0.831	0.769	0.735	0.695	0.654	0.619	0.615	0.547	0.534	0.504	0.502	0.497	0.453	0.455	0.435	0.441	0.438	0.406	0.391	0.396	0.422	0.403	0.354	0.358	0.355	0.353	0.357	0.347	0.349
			392	2.606	2.399	2.269	2.109	1.92	1.827	1.678	1.634	1.536	1.431	1.361	1.352	1.153	1.115	1.044	0.981	0.912	0.828	0.806	0.763	0.677	0.669	0.604	0.585	0.555	0.516	0.503	0.513	0.484	0.471	0.471	0.435	0.425	0.422	0.395	0.389	0.391	0.396	0.411	0.379	0.383	0.353	0.341	0.363	0.349	0.334
			394	2.608	2.44	2.236	2.069	1.886	1.829	1.733	1.534	1.514	1.361	1.394	1.291	1.177	1.145	1.069	0.969	0.976	0.848	0.793	0.715	0.697	0.674	0.608	0.625	0.594	0.526	0.51	0.498	0.467	0.466	0.447	0.426	0.431	0.418	0.399	0.414	0.395	0.402	0.374	0.388	0.392	0.348	0.333	0.368	0.342	0.35
			396	2.627	2.436	2.147	2.047	1.902	1.793	1.693	1.557	1.494	1.413	1.393	1.297	1.118	1.187	1.054	0.937	0.948	0.852	0.785	0.729	0.651	0.64	0.638	0.591	0.604	0.555	0.525	0.502	0.454	0.463	0.459	0.447	0.427	0.424	0.398	0.397	0.421	0.391	0.372	0.372	0.386	0.382	0.353	0.354	0.352	0.336
			398	2.584	2.344	2.287	2.036	1.834	1.817	1.62	1.562	1.485	1.46	1.381	1.231	1.111	1.161	1.057	0.923	0.966	0.875	0.803	0.749	0.649	0.628	0.609	0.591	0.574	0.568	0.545	0.491	0.444	0.456	0.473	0.446	0.429	0.441	0.405	0.406	0.424	0.393	0.396	0.379	0.366	0.372	0.344	0.358	0.355	0.33
			400	2.616	2.393	2.284	1.91	1.865	1.857	1.636	1.556	1.526	1.424	1.363	1.245	1.158	1.153	1.024	0.899	0.964	0.834	0.758	0.734	0.677	0.628	0.614	0.595	0.565	0.588	0.526	0.484	0.457	0.48	0.453	0.433	0.423	0.418	0.403	0.415	0.422	0.393	0.389	0.375	0.362	0.351	0.349	0.367	0.336	0.347
			402	2.682	2.464	2.202	2.05	1.862	1.799	1.677	1.546	1.451	1.41	1.336	1.284	1.159	1.158	1.002	0.991	0.935	0.847	0.794	0.703	0.73	0.645	0.63	0.583	0.566	0.562	0.52	0.473	0.475	0.493	0.473	0.435	0.426	0.424	0.416	0.405	0.403	0.383	0.386	0.376	0.375	0.361	0.333	0.37	0.348	0.351
			404	2.722	2.423	2.168	2.106	1.901	1.768	1.606	1.53	1.455	1.397	1.343	1.271	1.118	1.155	1.02	0.994	0.923	0.855	0.826	0.69	0.694	0.626	0.582	0.628	0.549	0.534	0.515	0.472	0.485	0.491	0.468	0.433	0.447	0.463	0.418	0.392	0.4	0.412	0.408	0.354	0.386	0.366	0.367	0.359	0.342	0.34
			406	2.836	2.544	2.271	2.107	1.879	1.745	1.621	1.547	1.39	1.398	1.369	1.348	1.131	1.154	0.99	0.977	0.909	0.86	0.785	0.713	0.694	0.674	0.618	0.623	0.543	0.506	0.546	0.507	0.488	0.468	0.476	0.458	0.45	0.438	0.394	0.39	0.387	0.406	0.392	0.397	0.381	0.362	0.376	0.372	0.349	0.343
			408	2.671	2.537	2.265	2.098	1.868	1.876	1.646	1.626	1.473	1.367	1.326	1.317	1.106	1.083	0.994	1.029	0.914	0.859	0.784	0.751	0.7	0.619	0.632	0.598	0.544	0.519	0.555	0.497	0.472	0.456	0.485	0.451	0.432	0.427	0.406	0.402	0.4	0.401	0.388	0.41	0.405	0.374	0.363	0.357	0.352	0.382
			410	2.729	2.498	2.285	2.086	1.947	1.752	1.669	1.653	1.39	1.432	1.319	1.314	1.168	1.07	1.047	0.97	0.891	0.851	0.808	0.717	0.735	0.644	0.617	0.567	0.567	0.546	0.555	0.503	0.455	0.494	0.465	0.457	0.435	0.43	0.4	0.412	0.405	0.405	0.393	0.393	0.381	0.375	0.377	0.351	0.352	0.348
			412	2.604	2.478	2.171	2.175	1.924	1.848	1.592	1.546	1.382	1.392	1.353	1.322	1.236	1.077	1.056	1.048	0.871	0.858	0.791	0.735	0.69	0.681	0.653	0.576	0.532	0.56	0.525	0.498	0.47	0.464	0.491	0.448	0.449	0.421	0.424	0.412	0.422	0.384	0.378	0.366	0.368	0.367	0.359	0.351	0.351	0.369
			414	2.664	2.377	2.171	2.067	1.981	1.842	1.596	1.627	1.431	1.392	1.284	1.249	1.215	1.132	1.053	0.999	0.878	0.873	0.79	0.735	0.749	0.664	0.658	0.59	0.548	0.556	0.535	0.486	0.498	0.49	0.448	0.446	0.436	0.428	0.401	0.412	0.419	0.383	0.416	0.361	0.377	0.374	0.355	0.35	0.369	0.35
			416	2.746	2.392	2.168	1.971	2.092	1.829	1.677	1.545	1.481	1.42	1.279	1.317	1.24	1.124	1.1	0.974	0.929	0.815	0.822	0.764	0.72	0.649	0.641	0.601	0.578	0.562	0.552	0.505	0.481	0.491	0.463	0.46	0.426	0.451	0.424	0.42	0.408	0.398	0.409	0.375	0.363	0.378	0.359	0.373	0.379	0.374
			418	2.647	2.393	2.169	2.029	1.991	1.899	1.602	1.556	1.482	1.417	1.323	1.295	1.209	1.212	1.078	0.951	0.977	0.821	0.829	0.771	0.733	0.62	0.629	0.607	0.581	0.536	0.562	0.518	0.495	0.499	0.474	0.443	0.411	0.419	0.445	0.413	0.422	0.388	0.402	0.406	0.397	0.395	0.358	0.376	0.369	0.371
			420	2.733	2.451	2.297	2.046	1.888	1.856	1.591	1.632	1.468	1.448	1.318	1.377	1.237	1.129	1.069	0.985	0.975	0.855	0.775	0.74	0.72	0.634	0.627	0.601	0.563	0.568	0.54	0.52	0.51	0.502	0.481	0.452	0.44	0.43	0.462	0.412	0.413	0.419	0.417	0.415	0.384	0.395	0.374	0.385	0.366	0.378
			422	2.699	2.626	2.34	2.104	1.986	1.873	1.636	1.699	1.589	1.51	1.359	1.378	1.21	1.152	1.06	1.003	0.929	0.874	0.826	0.77	0.693	0.709	0.638	0.635	0.583	0.574	0.578	0.57	0.5	0.526	0.519	0.476	0.498	0.476	0.455	0.441	0.417	0.437	0.412	0.425	0.407	0.404	0.412	0.396	0.414	0.404
			424	2.756	2.585	2.433	2.151	1.979	1.844	1.766	1.622	1.564	1.543	1.38	1.375	1.224	1.191	1.14	1.024	0.927	0.912	0.847	0.824	0.766	0.737	0.655	0.658	0.624	0.613	0.595	0.594	0.535	0.531	0.529	0.49	0.504	0.496	0.479	0.47	0.452	0.463	0.447	0.469	0.427	0.444	0.416	0.443	0.417	0.427
			426	2.948	2.737	2.419	2.14	1.943	1.95	1.851	1.736	1.615	1.547	1.466	1.431	1.282	1.271	1.174	1.063	1.021	0.959	0.91	0.83	0.778	0.758	0.723	0.74	0.652	0.656	0.625	0.624	0.576	0.568	0.547	0.517	0.539	0.53	0.531	0.511	0.532	0.49	0.491	0.515	0.487	0.481	0.46	0.489	0.493	0.483
			428	2.922	2.897	2.574	2.422	2.091	2.075	1.974	1.82	1.756	1.676	1.562	1.52	1.452	1.356	1.245	1.175	1.026	1.031	0.992	0.907	0.834	0.786	0.828	0.755	0.701	0.74	0.733	0.718	0.646	0.695	0.636	0.642	0.625	0.632	0.624	0.592	0.604	0.595	0.57	0.587	0.55	0.588	0.56	0.577	0.567	0.596
			430	3.187	3.099	2.967	2.522	2.337	2.395	2.136	2.011	1.916	1.876	1.683	1.75	1.672	1.471	1.376	1.277	1.253	1.149	1.078	0.974	0.988	0.905	0.914	0.908	0.827	0.891	0.883	0.866	0.782	0.828	0.78	0.746	0.725	0.761	0.727	0.748	0.699	0.691	0.703	0.686	0.703	0.714	0.704	0.692	0.685	0.709
			432	3.648	3.412	3.233	2.835	2.614	2.677	2.311	2.303	2.113	2.118	1.955	1.929	1.853	1.674	1.66	1.464	1.403	1.329	1.349	1.133	1.103	1.127	1.117	1.075	1.03	1.099	1.062	1.044	0.993	1.002	0.994	0.924	0.94	0.928	0.906	0.915	0.882	0.868	0.836	0.904	0.907	0.902	0.9	0.86	0.937	0.962
			434	4.315	4.095	3.599	3.226	3.196	3.073	2.697	2.647	2.458	2.471	2.248	2.276	2.217	2.022	1.95	1.698	1.631	1.596	1.545	1.435	1.342	1.326	1.369	1.295	1.302	1.276	1.349	1.349	1.254	1.219	1.26	1.174	1.254	1.213	1.155	1.178	1.16	1.162	1.167	1.169	1.16	1.21	1.18	1.16	1.198	1.224
			436	5.077	4.458	4.267	3.67	3.634	3.379	3.276	3.077	3.086	3.087	2.68	2.631	2.598	2.439	2.384	2.065	1.933	1.947	1.833	1.812	1.689	1.608	1.722	1.728	1.632	1.697	1.777	1.699	1.656	1.582	1.617	1.497	1.559	1.535	1.558	1.554	1.529	1.588	1.589	1.566	1.599	1.514	1.531	1.598	1.572	1.588
			438	6.021	5.296	4.837	4.54	4.17	4.147	3.664	3.756	3.559	3.621	3.272	3.239	3.038	2.921	2.824	2.575	2.349	2.369	2.284	2.132	2.103	1.951	2.023	2.066	2.011	2.128	2.178	2.224	2.123	2.009	2.067	1.939	1.976	1.953	2.017	1.962	1.937	2.077	1.95	2.013	1.98	1.936	1.979	2.175	2.023	2.035
			440	6.783	5.903	5.645	5.287	4.794	4.777	4.339	4.224	3.956	4.295	3.866	3.617	3.625	3.453	3.383	2.974	2.965	2.857	2.65	2.571	2.571	2.397	2.545	2.579	2.499	2.657	2.649	2.693	2.522	2.521	2.6	2.453	2.525	2.468	2.514	2.417	2.435	2.566	2.482	2.494	2.491	2.464	2.529	2.702	2.556	2.536
			442	7.648	6.814	6.397	6.164	5.597	5.575	5.034	4.862	4.873	4.906	4.433	4.285	4.156	4.023	3.862	3.676	3.569	3.177	3.109	3.131	3.012	2.846	2.926	3.076	3.017	3.167	3.118	3.199	3.051	3.067	3.11	3.018	3.021	2.95	2.964	2.918	2.965	3.082	2.994	2.955	2.972	3.059	3.087	3.209	3.09	3.125
			444	8.114	7.877	7.081	6.803	6.227	6.033	6.001	5.173	5.435	5.403	4.963	4.753	4.783	4.589	4.319	4.011	3.995	3.8	3.394	3.561	3.329	3.309	3.367	3.536	3.588	3.772	3.612	3.77	3.578	3.616	3.483	3.503	3.49	3.418	3.381	3.399	3.451	3.487	3.475	3.448	3.517	3.609	3.639	3.713	3.607	3.694
			446	9.057	8.296	7.773	7.007	6.756	6.66	6.386	5.859	6.058	5.799	5.65	5.275	5.238	5.084	4.65	4.319	4.247	4.044	3.871	3.88	3.674	3.543	3.833	3.836	3.778	4.091	4.173	4.178	3.91	3.929	3.886	3.856	4	3.896	3.764	3.863	3.876	3.919	3.842	3.863	3.817	4.045	4.128	4.138	4.075	4.189
			448	9.638	8.702	7.997	7.639	7.07	7.114	6.694	6.616	6.277	6.057	5.949	5.697	5.645	5.313	5.062	4.593	4.504	4.405	4.37	4.103	3.897	3.79	4.039	3.962	4.134	4.535	4.516	4.33	4.322	4.276	4.284	4.236	4.28	4.282	4.115	4.202	4.228	4.306	4.251	4.358	4.179	4.436	4.368	4.502	4.48	4.507
			450	9.989	9.328	8.323	7.881	7.418	7.177	7.109	6.725	6.421	6.063	6.131	5.862	5.866	5.418	5.118	4.922	4.968	4.591	4.622	4.133	4.086	3.981	4.141	4.215	4.302	4.741	4.712	4.705	4.605	4.527	4.511	4.478	4.398	4.437	4.409	4.433	4.456	4.444	4.522	4.464	4.537	4.502	4.505	4.756	4.769	4.776
			452	10.33	9.003	8.427	8.211	7.678	7.408	7.112	6.615	6.443	6.312	6.281	6.085	5.948	5.382	5.401	4.921	4.933	4.633	4.457	4.341	4.169	4.162	4.164	4.357	4.424	4.744	4.765	4.883	4.655	4.593	4.638	4.569	4.488	4.584	4.598	4.695	4.555	4.525	4.619	4.732	4.615	4.593	4.73	4.799	4.906	4.903
			454	10.1	9.048	8.648	8.404	7.948	7.289	7.083	6.852	6.508	6.63	6.47	6.499	5.938	5.504	5.285	5.009	4.901	4.695	4.39	4.444	4.273	4.183	4.186	4.336	4.512	4.861	4.762	4.89	4.742	4.589	4.659	4.576	4.593	4.599	4.706	4.726	4.643	4.639	4.688	4.786	4.659	4.699	4.786	4.908	4.946	4.974
			456	9.946	9.133	8.454	8.184	7.658	7.472	6.957	6.83	6.498	6.749	6.227	6.405	5.838	5.646	5.233	5.089	4.822	4.786	4.463	4.351	4.31	4.067	4.262	4.328	4.388	4.785	4.817	4.842	4.907	4.774	4.65	4.756	4.578	4.631	4.598	4.678	4.694	4.608	4.721	4.656	4.712	4.759	4.784	4.922	4.995	4.943
			458	9.619	9.04	8.833	8.325	7.746	7.494	7.08	6.957	6.404	6.3	5.88	6.093	5.988	5.358	5.065	4.941	4.722	4.634	4.521	4.275	4.368	4.077	4.292	4.221	4.5	4.742	4.843	4.753	4.913	4.833	4.702	4.744	4.615	4.704	4.565	4.687	4.687	4.616	4.683	4.615	4.646	4.712	4.8	4.924	4.933	4.933
			460	9.669	9.204	8.729	8.252	7.555	7.175	6.685	6.823	6.447	6.172	5.769	6.04	5.89	5.425	5.26	5.002	4.635	4.612	4.642	4.344	4.177	4.131	4.233	4.173	4.536	4.647	4.796	4.773	4.895	4.837	4.814	4.724	4.782	4.783	4.732	4.65	4.678	4.678	4.738	4.693	4.688	4.881	4.863	4.935	4.978	4.904
			462	9.951	9.265	8.621	8.08	7.455	7.093	6.686	6.684	6.546	6.214	5.801	5.774	5.776	5.478	5.225	4.925	4.743	4.64	4.57	4.387	4.341	4.258	4.312	4.28	4.498	4.667	4.839	4.933	5.06	4.756	4.799	4.82	4.92	4.77	4.683	4.696	4.709	4.817	4.816	4.832	4.86	4.858	4.801	4.991	4.979	4.967
			464	9.531	9.078	8.298	7.862	7.584	7.129	6.831	6.365	6.248	6.301	5.92	5.862	5.707	5.511	5.32	5.138	4.918	4.905	4.382	4.273	4.216	4.378	4.364	4.509	4.466	4.749	4.884	5.019	5.11	4.937	5.045	4.98	4.979	4.931	4.894	5.01	4.876	4.921	4.999	4.943	5.085	5.059	5.051	5.084	5.05	5.188
			466	9.584	8.981	8.391	7.995	7.896	7.325	7.071	6.689	6.432	6.257	6.082	5.893	5.743	5.525	5.559	5.089	5.075	4.757	4.725	4.514	4.472	4.435	4.449	4.539	4.784	5.142	5.11	5.293	5.311	5.231	5.393	5.265	5.099	5.218	5.058	5.27	5.066	5.152	5.294	5.327	5.228	5.237	5.315	5.432	5.41	5.517
			468	9.847	9.047	8.638	7.776	7.948	7.356	6.944	7.036	6.406	6.47	6.296	6.24	5.815	5.744	5.897	5.255	5.363	5.018	4.883	4.797	4.729	4.572	4.629	4.829	5.117	5.443	5.599	5.631	5.545	5.624	5.756	5.699	5.593	5.588	5.542	5.623	5.512	5.495	5.576	5.638	5.565	5.599	5.677	5.794	5.882	5.928
			470	10.37	9.452	8.787	8.018	8.152	7.483	7.442	7.212	6.789	6.827	6.819	6.404	6.404	6.312	5.883	5.668	5.782	5.405	5.282	5.105	4.799	4.956	5.105	5.255	5.631	5.978	5.945	6.087	6.222	6.228	6.269	6.217	6.141	6.072	5.991	6.06	6.183	6.07	6.212	6.168	6.209	6.315	6.134	6.339	6.479	6.55
			472	10.74	10.13	9.432	8.771	8.54	8.16	8.079	7.741	7.635	7.143	7.241	7.131	7.184	6.915	6.581	6.286	6.382	6.159	5.69	5.698	5.439	5.599	5.867	5.999	6.3	6.698	6.8	6.912	7.196	7.054	7.06	6.946	6.898	6.941	6.857	6.885	7.051	7.064	7.074	7.01	7.147	7.251	7.174	7.175	7.431	7.421
			474	11.58	10.9	9.751	9.756	9.243	8.764	8.648	8.602	8.414	8.041	8.077	8.042	8.092	7.573	7.377	7.302	6.982	6.866	6.531	6.591	6.309	6.489	6.668	7.01	7.459	7.76	8.127	8.278	8.638	8.312	8.321	8.46	8.37	8.191	8.236	8.187	8.236	8.325	8.548	8.432	8.412	8.439	8.461	8.568	8.823	8.7
			476	12.88	11.82	11.56	10.91	10.49	9.993	9.949	9.792	9.497	9.555	9.285	9.066	9.442	8.803	8.643	8.373	8.19	8.026	7.815	7.768	7.682	7.7	8.055	8.321	8.928	9.442	9.922	10.1	10.31	10.2	10.37	10.45	10.41	10.35	10.22	10.21	10.26	10.12	10.36	10.38	10.33	10.38	10.49	10.51	10.58	10.64
			478	14.62	13.42	12.87	12.48	11.83	11.52	11.37	11.43	11.41	11.22	11.03	11.1	11.12	10.58	10.6	10.07	9.72	9.477	9.627	9.542	9.494	9.501	9.839	10.22	10.96	11.94	12.47	12.97	12.97	13.09	13.01	13.19	13.1	12.86	12.81	12.82	12.8	12.89	12.8	12.83	12.87	12.83	12.91	12.9	12.94	12.99
			480	17.09	16.05	15.02	13.86	13.88	13.02	13.32	13.3	13.28	13.13	13.38	13.38	12.98	12.96	12.86	12.34	11.89	11.61	11.75	11.74	11.6	11.85	12.16	12.96	13.94	15.04	15.76	16.47	16.49	16.83	16.45	16.7	16.6	16.13	16.26	16.01	16.14	16.09	16.14	15.89	16.05	16	15.97	16.07	15.91	16.11
			482	19.51	18.6	17.61	16.8	16.78	15.96	15.89	15.8	15.84	15.92	16.04	16.29	16.18	15.81	15.36	15.24	14.38	14.64	14.4	14.45	14.5	14.51	15.19	16.18	17.55	18.91	19.66	20.78	21.04	20.98	20.53	20.98	20.81	20.08	20.03	20.05	20.02	19.98	19.71	19.78	19.57	19.67	19.76	19.88	19.84	19.6
			484	22.46	21.44	20.5	19.51	19.54	17.98	19.03	18.46	19.01	18.8	19.44	19.37	19.15	18.4	18.59	18.36	17.67	17.91	17.53	17.81	17.57	17.74	18.58	19.87	21.66	23.03	24.58	25.59	26.19	25.27	25.36	25.73	25.04	24.78	24.63	24.34	24.48	23.96	23.98	23.91	23.92	23.69	23.88	23.74	23.76	23.69
			486	25.82	24.63	23.05	22.45	21.72	21.09	21.65	22.16	22.15	22.15	22.26	22.03	22.53	22.09	21.73	21.63	21.51	21.1	20.81	20.77	20.96	21.18	22.07	23.49	25.53	27.26	29.41	30.02	30.82	30.25	30.22	30.15	29.83	29.33	29.1	28.89	28.55	28.38	27.95	28.12	27.87	27.64	27.67	27.65	27.57	27.41
			488	28.96	26.79	26.43	25.14	24.79	24.15	24.33	24.16	24.73	25.1	25.28	25.37	25.12	25.44	24.82	24.35	24.02	23.75	23.82	23.38	23.72	24.58	25.11	27.13	29.15	30.99	33.36	34.09	34.65	34.39	34.48	34.22	33.6	33.11	32.81	32.64	32.25	32.21	31.92	31.51	31.28	31.52	31.06	31.14	30.92	30.73
			490	31.17	29.76	28.26	27.37	27.59	26.96	26.71	27.17	27.28	27.02	27.89	27.89	27.89	28.13	27	26.99	26.62	26.19	26.22	25.9	26.51	26.99	27.75	30.43	31.87	34.45	36.71	37.56	38.18	37.86	37.93	37.61	37.18	36.77	36.23	35.69	35.15	35.19	35.02	34.73	34.15	34.36	33.83	33.97	33.6	33.28
			492	31.61	31.63	29.45	29.07	28.65	27.77	27.88	28.36	29.03	29.01	29.83	29.58	29.59	29.35	28.9	28.61	28.53	28.24	28.19	27.89	28.43	28.69	29.52	32.04	34.01	36.64	39.14	39.84	40.51	40.45	40.3	40.24	39.49	39.11	38.36	37.77	37.54	37.15	36.78	36.51	36.44	35.8	35.96	35.64	35.14	34.93
			494	33.14	31.92	31.26	30.21	30.51	29.24	29.2	28.93	29.9	29.67	30.6	30.7	30.87	30.68	30.27	29.37	28.98	28.81	28.66	29.11	29.28	29.68	31.03	33.19	35.41	37.75	40.52	41.36	41.73	42.12	41.75	41.3	40.41	40.13	39.25	38.53	38.69	37.99	37.85	37.34	37.15	36.52	36.33	36.45	35.9	35.54
			496	34.07	32.23	30.76	30.63	30.27	29.92	29.44	29.36	30	30.54	30.34	30.81	30.91	31.11	30.46	29.56	29.17	29.06	28.97	29.24	29.44	29.9	31.25	33.32	35.68	38.18	40.31	41.21	42.08	42.06	42.05	41.11	40.42	39.97	39.32	38.79	38.61	37.87	37.57	37.26	37.1	36.58	36.18	35.86	35.67	35.27
			498	33.25	31.91	30.07	30.77	29.24	29.41	29.01	28.93	29.3	29.58	29.99	30.2	29.86	30.24	30.06	29.44	28.64	28.49	28.64	28.62	28.79	29.07	30.38	32.59	35.14	37.41	39.25	40.82	40.99	41.05	40.59	40	39.59	38.68	38.43	37.71	37.24	36.88	36.51	36.28	36.01	35.6	35.01	34.85	34.61	34.11
			500	31.65	30.63	29.59	29.2	28.43	27.89	28.39	27.95	28.06	28.6	28.8	29.03	28.9	29	28.67	27.9	27.57	27.25	27.71	27.16	27.45	27.83	29.14	31.12	33.82	35.62	37.8	39.29	39.36	39.4	38.75	38.42	37.88	37.1	36.48	36.25	35.52	35.39	34.65	34.89	34.02	34.12	33.57	33.23	32.91	32.5
			502	29.95	29.02	28.29	27.7	26.48	26.82	26.76	26.22	27.11	27.07	27.83	28.15	27.87	27.46	26.96	26.8	26.15	26.17	25.86	25.74	25.95	26.29	27.52	29.48	31.96	33.99	35.92	37.13	37.07	36.92	36.89	36.03	35.87	35.24	34.71	33.99	33.64	33.5	32.88	32.75	32.19	32.01	31.56	31.19	31.27	30.49
			504	28.3	27.2	26.4	25.65	24.89	24.8	25.01	25.36	25.71	25.56	25.82	25.99	26.01	25.32	25.5	24.85	24.79	24.41	24.1	24.06	24.63	24.85	25.92	27.42	29.85	31.72	33.62	34.64	34.85	34.77	34.3	33.88	33.73	33.19	32.13	31.55	31.21	31.06	30.94	30.56	29.98	29.62	29.22	29.04	29.04	28.77
			506	26.44	25.61	24.64	24	23.48	23.06	23.3	24.2	23.92	24.2	24.5	24.5	23.99	24.15	23.91	23.29	23.07	22.86	22.79	22.68	22.67	23.33	23.84	25.48	27.92	29.44	31.32	32.02	32.59	31.92	31.95	31.67	31.22	30.49	29.86	29.56	29.02	28.97	28.62	28.06	27.83	27.65	27.19	27.14	26.89	26.53
			508	25.13	23.94	23.51	22.24	22.04	21.31	21.93	21.85	22.22	22.27	22.94	22.96	22.72	22.38	22.08	21.12	21.09	21.07	21.1	20.83	21.2	21.52	21.99	23.76	25.69	27.15	28.88	29.46	30.18	29.55	29.7	29.49	28.88	28.26	27.93	27.37	26.97	26.85	26.41	25.98	25.84	25.46	25.23	24.73	24.65	24.53
			510	23.41	22.06	21.62	20.99	20.31	20.28	20.12	20.23	20.52	20.52	21.39	21	21.47	20.5	19.91	19.87	19.57	19.68	19.01	18.96	19.84	19.65	20.37	22.09	23.77	25.37	26.5	27.32	27.75	27.53	27.16	27.1	26.44	26.09	25.82	25.44	24.84	24.67	24.29	23.77	23.8	23.39	23.3	22.84	22.65	22.33
			512	21.49	20.23	19.82	19.5	19.08	18.78	18.51	18.78	18.65	19.3	19.82	19.46	19.35	19.07	18.49	18.26	17.95	18.05	17.97	18.04	18.16	18.28	18.9	20.61	21.86	23.3	24.6	25.09	25.58	25.54	25.2	24.76	24.21	24.01	23.68	23.27	22.89	22.69	22.46	22.05	21.63	21.55	21.26	21.14	20.7	20.89
			514	20.04	19.12	18.77	17.73	17.66	17.82	17.48	17.21	17.74	17.95	17.9	17.7	17.94	17.8	17.4	16.78	16.58	16.77	16.43	16.97	16.65	16.86	17.49	18.88	20.13	21.38	22.48	23.12	23.4	23.63	22.93	22.87	22.3	21.85	21.82	21.39	21.05	20.97	20.65	20.39	19.93	19.93	19.51	19.38	19.19	19.25
			516	18.95	17.56	17.56	16.42	16.17	16.08	16.35	16.29	16.53	16.1	16.33	16.44	16.19	16.31	15.84	15.58	15.52	15.61	15.3	15.54	15.37	15.58	16.21	17.07	18.49	19.79	20.68	21.33	21.47	21.58	20.98	20.8	20.6	20.03	20.02	19.78	19.43	19.16	18.97	18.94	18.31	18.23	17.89	17.86	17.77	17.56
			518	17.19	16.01	16.13	15.07	15.2	14.83	14.61	14.97	14.97	15.14	15.27	15	15.28	15.23	14.67	14.47	14.15	14.1	14.06	14.07	13.95	14.36	14.83	15.44	16.98	18.19	19.11	19.55	19.89	19.81	19.37	19.01	19.08	18.62	18.37	18.18	17.73	17.68	17.31	17.35	16.92	16.64	16.57	16.3	16.16	16.18
			520	16.13	14.91	14.93	14.26	13.94	13.87	13.85	14.01	13.58	14.18	14.14	14.53	14.46	14.08	13.7	13.46	13.02	13.05	12.98	12.96	12.95	13.33	13.59	14.46	15.46	16.75	17.52	17.87	18.35	18.3	17.62	17.5	17.6	17.11	16.7	16.56	16.35	16.16	15.8	15.96	15.52	15.49	15.2	14.89	14.93	14.77
			522	15.39	14.09	13.78	13.39	12.92	12.91	12.55	13.3	12.46	13.33	12.98	13.41	13.34	12.91	12.6	12.55	12.44	11.73	12.12	12.1	11.8	12.17	12.28	13.22	14.27	15.28	16.12	16.38	16.53	16.62	16.41	15.99	15.98	15.54	15.27	15.21	14.81	14.81	14.71	14.45	14.2	14.14	14.07	13.82	13.73	13.66
			524	14.1	13.21	12.82	12.1	12.09	11.76	11.58	12.11	11.66	12.14	12.17	12.34	12.03	11.72	11.82	11.54	11.25	11.25	11.12	11.09	10.84	11.11	11.62	12.03	12.91	14.11	14.72	14.86	15.35	15.02	14.81	14.47	14.64	14.26	14.17	13.85	13.7	13.48	13.3	13.35	12.91	12.96	12.82	12.49	12.61	12.56
			526	12.71	12.29	12.44	11.32	11.13	11.19	11.28	11.3	11.02	11.43	11.37	11.18	11.26	10.95	10.76	10.5	10.34	10.08	10.05	10.18	10.08	10.28	10.58	11.1	11.89	12.65	13.36	13.63	14.08	13.85	13.77	13.29	13.16	13.03	12.81	12.57	12.54	12.33	12.16	12.07	11.9	11.81	11.75	11.53	11.49	11.45
			528	11.64	11.67	10.96	10.24	9.98	10.55	10.27	10.44	10.13	10.38	10.55	10.6	10.28	10.27	10.06	9.742	9.506	9.56	9.449	9.369	9.175	9.361	9.765	10.18	10.98	11.65	12.33	12.41	12.66	12.6	12.56	12.22	12.14	11.91	11.7	11.7	11.42	11.26	11.2	11.03	10.96	10.77	10.75	10.47	10.43	10.39
			530	11.09	10.66	9.86	9.703	9.238	9.501	9.528	9.302	9.523	9.589	9.721	9.484	9.572	9.297	9.034	9.283	8.84	8.849	8.612	8.716	8.485	8.625	8.979	9.409	10.06	10.68	11.25	11.34	11.61	11.52	11.49	11.28	11.08	10.98	10.56	10.64	10.31	10.31	10.11	10.04	9.875	9.857	9.76	9.481	9.544	9.385
			532	9.871	10.15	9.646	9.222	8.759	8.768	8.839	8.489	8.666	8.662	9.052	8.834	8.849	8.557	8.426	8.463	8.048	8.164	7.877	8.009	7.669	7.953	8.16	8.624	9.335	9.635	10.19	10.38	10.49	10.41	10.42	10.36	10.24	9.995	9.936	9.599	9.445	9.493	9.226	9.118	9.034	9.036	8.956	8.666	8.833	8.707
			534	9.414	9.303	9.093	8.633	8.466	8.174	8.213	8.085	7.902	8.291	8.484	8.444	8.162	8.003	7.875	7.746	7.624	7.499	7.257	7.415	7.13	7.422	7.594	7.89	8.628	8.846	9.443	9.673	9.847	9.55	9.541	9.379	9.252	9.112	9.06	8.841	8.633	8.722	8.535	8.456	8.112	8.254	8.172	7.923	8.046	7.88
			536	9.213	8.753	8.611	8.116	7.702	7.54	7.62	7.641	7.361	7.872	7.704	7.838	7.56	7.489	7.314	7.091	7.109	6.99	6.755	6.889	6.683	6.958	7.155	7.397	7.94	8.201	8.559	8.794	8.937	8.789	8.816	8.566	8.586	8.356	8.269	8.069	7.804	7.854	7.738	7.713	7.453	7.511	7.489	7.394	7.404	7.266
			538	8.516	7.991	8.106	7.772	7.367	6.807	7.305	7.343	6.863	7.383	7.117	7.413	7.118	7.091	6.683	6.51	6.515	6.532	6.288	6.239	5.962	6.501	6.316	6.736	7.153	7.566	8.009	7.984	8.213	7.993	8.025	7.958	7.888	7.737	7.646	7.377	7.186	7.247	7.101	7.163	6.762	6.911	6.907	6.712	6.81	6.668
			540	8.088	7.621	7.596	6.91	6.859	6.67	6.876	6.659	6.328	6.994	6.669	6.687	6.592	6.525	6.01	6.293	6.061	6.006	5.901	5.667	5.573	5.877	6.065	6.235	6.591	6.994	7.316	7.441	7.818	7.552	7.279	7.293	7.221	7.147	7.027	6.752	6.671	6.62	6.535	6.52	6.297	6.374	6.382	6.276	6.182	6.103
			542	7.693	7.422	7.188	6.694	6.227	6.22	6.265	6.343	5.986	6.57	6.167	6.386	6.315	5.955	5.633	5.966	5.555	5.471	5.405	5.209	5.347	5.449	5.562	5.775	6.132	6.459	6.782	6.797	7.204	7.015	6.745	6.785	6.688	6.535	6.429	6.229	6.204	6.097	6.012	6.033	5.886	5.867	5.841	5.796	5.682	5.64
			544	7.13	7.025	6.838	6.52	6.126	6.094	6.194	5.745	5.805	5.987	5.726	6.001	5.7	5.573	5.469	5.481	5.201	5.262	4.942	4.928	5.051	5.132	5.177	5.351	5.706	5.996	6.353	6.425	6.711	6.39	6.269	6.306	6.207	6.16	5.985	5.747	5.756	5.683	5.537	5.544	5.455	5.443	5.354	5.319	5.231	5.187
			546	6.874	6.617	6.69	6.118	6.198	5.704	5.747	5.522	5.527	5.677	5.512	5.689	5.375	5.449	5.137	5.137	4.888	4.886	4.713	4.691	4.738	4.709	4.809	4.968	5.294	5.614	5.88	6.033	6.127	5.939	5.927	5.808	5.628	5.732	5.595	5.435	5.324	5.319	5.182	5.164	5.023	5.031	5.001	4.878	4.883	4.726
			548	6.307	6.165	6.4	5.946	5.563	5.247	5.181	5.368	5.186	5.157	5.331	5.337	4.91	5.026	4.858	4.771	4.542	4.588	4.476	4.498	4.464	4.389	4.441	4.656	5.022	5.217	5.563	5.574	5.664	5.516	5.46	5.496	5.294	5.332	5.123	5.06	4.918	4.969	4.794	4.731	4.692	4.614	4.609	4.601	4.585	4.465
			550	5.935	6.177	5.918	5.541	5.385	5.044	4.897	5.105	4.789	5.005	5.033	4.947	4.756	4.882	4.644	4.379	4.32	4.143	4.223	4.141	4.099	4.096	4.241	4.297	4.743	4.852	5.048	5.103	5.293	5.311	5.121	5.296	4.973	4.997	4.777	4.733	4.657	4.595	4.414	4.336	4.441	4.305	4.3	4.228	4.246	4.21
			552	5.677	5.65	5.656	5.285	5.46	4.784	4.767	4.621	4.807	4.997	4.517	4.546	4.591	4.382	4.094	4.166	4.059	3.989	3.9	3.84	3.985	3.934	4.004	4.021	4.383	4.57	4.759	4.757	4.987	4.854	4.849	4.807	4.608	4.639	4.468	4.421	4.328	4.378	4.202	4.124	4.147	4.1	3.98	3.987	3.984	3.973
			554	5.526	5.458	5.345	5.007	5.027	4.473	4.444	4.413	4.388	4.586	4.501	4.424	4.284	4.116	4.053	3.961	3.851	3.844	3.667	3.565	3.621	3.601	3.684	3.743	4.005	4.231	4.474	4.482	4.647	4.579	4.487	4.444	4.297	4.316	4.199	4.129	4.066	4.102	3.944	3.93	3.809	3.898	3.757	3.759	3.736	3.656
			556	5.571	5.137	5.032	4.514	4.424	4.28	4.225	4.517	4.185	4.261	4.181	4.335	4.072	4.012	3.889	3.721	3.598	3.484	3.398	3.502	3.505	3.514	3.374	3.654	3.751	3.979	4.13	4.244	4.353	4.206	4.199	4.124	4.207	4.015	3.941	3.921	3.889	3.824	3.772	3.639	3.658	3.621	3.618	3.536	3.537	3.48
			558	5.64	5.109	4.973	4.435	4.437	4.295	4.113	4.171	4.035	4.168	4.187	4.07	3.813	3.601	3.814	3.476	3.505	3.341	3.206	3.314	3.311	3.275	3.244	3.375	3.664	3.754	3.926	3.967	4.062	3.904	3.991	3.909	3.898	3.726	3.758	3.553	3.602	3.604	3.515	3.372	3.449	3.423	3.388	3.339	3.319	3.301
			560	5.464	4.908	4.569	4.45	4.319	4.124	3.95	3.932	3.941	3.82	3.954	3.841	3.771	3.516	3.477	3.386	3.266	3.105	3.211	3.058	3.033	3.039	3.031	3.222	3.469	3.641	3.712	3.784	3.787	3.78	3.822	3.557	3.636	3.492	3.594	3.405	3.384	3.407	3.315	3.22	3.267	3.168	3.218	3.133	3.101	3.071
			562	5.107	4.697	4.551	4.344	4.201	3.913	3.736	3.896	3.712	3.674	3.606	3.737	3.493	3.439	3.452	3.231	3.146	2.954	2.954	2.876	2.966	3.008	2.923	2.977	3.298	3.441	3.492	3.537	3.588	3.541	3.628	3.45	3.348	3.35	3.429	3.209	3.229	3.17	3.08	3.025	3.03	2.961	2.999	3.052	2.97	2.886
			564	5.187	4.494	4.448	4.222	4.101	3.8	3.776	3.632	3.593	3.687	3.534	3.584	3.373	3.46	3.206	3.127	3.001	2.799	2.814	2.732	2.745	2.801	2.772	2.84	3.067	3.364	3.42	3.4	3.384	3.372	3.384	3.256	3.109	3.224	3.25	3.087	3.124	2.974	2.92	2.905	2.873	2.838	2.766	2.86	2.803	2.807
			566	4.931	4.607	4.193	4.008	3.995	3.736	3.651	3.584	3.273	3.555	3.401	3.411	3.282	3.348	3.173	2.983	2.842	2.796	2.796	2.648	2.704	2.638	2.59	2.657	2.969	3.138	3.191	3.276	3.264	3.155	3.165	3.071	2.958	3.034	3.041	2.866	2.983	2.813	2.758	2.723	2.726	2.677	2.682	2.77	2.613	2.677
			568	4.821	4.458	4.098	3.806	3.92	3.648	3.638	3.302	3.346	3.257	3.395	3.294	3.17	3.221	2.943	2.881	2.763	2.615	2.633	2.555	2.493	2.613	2.505	2.527	2.786	2.883	3.1	3.107	3.071	3.118	2.907	2.879	2.838	2.884	2.862	2.715	2.818	2.684	2.632	2.619	2.612	2.547	2.507	2.549	2.507	2.547
			570	4.467	4.257	3.881	3.678	3.661	3.498	3.64	3.297	3.277	2.943	3.288	3.068	3.001	3.036	2.859	2.719	2.579	2.576	2.568	2.472	2.441	2.449	2.407	2.474	2.598	2.669	2.812	2.928	2.934	2.954	2.775	2.831	2.694	2.724	2.694	2.555	2.584	2.597	2.529	2.528	2.455	2.427	2.364	2.397	2.368	2.37
			572	4.301	4.035	3.909	3.623	3.489	3.424	3.461	3.311	3.09	2.922	3.213	2.957	2.901	2.927	2.729	2.587	2.531	2.512	2.446	2.309	2.319	2.274	2.397	2.354	2.523	2.578	2.668	2.805	2.789	2.849	2.756	2.721	2.6	2.548	2.55	2.509	2.505	2.465	2.353	2.384	2.404	2.247	2.329	2.211	2.241	2.165
			574	4.306	4.129	3.67	3.843	3.572	3.426	3.369	3.225	3.081	3.005	2.953	3.015	2.799	2.697	2.76	2.553	2.509	2.422	2.423	2.241	2.284	2.215	2.318	2.342	2.314	2.475	2.582	2.583	2.662	2.718	2.684	2.545	2.419	2.431	2.402	2.368	2.378	2.366	2.231	2.225	2.231	2.146	2.259	2.104	2.11	2.111
			576	4.105	4.207	3.709	3.661	3.365	3.207	3.149	3.129	2.928	2.998	3.035	2.874	2.679	2.715	2.556	2.437	2.357	2.315	2.283	2.211	2.174	2.203	2.22	2.204	2.291	2.327	2.512	2.515	2.582	2.536	2.503	2.399	2.348	2.301	2.289	2.282	2.226	2.273	2.096	2.141	2.109	2.053	2.146	2.09	2.028	2.05
			578	4.082	4.197	3.657	3.501	3.301	3.127	3.129	3.046	2.761	2.937	2.847	2.704	2.673	2.602	2.389	2.422	2.224	2.334	2.249	2.184	2.112	2.015	2.072	2.158	2.127	2.328	2.353	2.404	2.466	2.459	2.34	2.287	2.25	2.224	2.238	2.176	2.117	2.156	2.043	1.998	1.989	1.995	2.048	1.962	1.933	1.918
			580	3.978	3.939	3.249	3.268	3.318	2.945	3.141	3.027	2.809	2.838	2.812	2.662	2.681	2.51	2.414	2.312	2.275	2.267	2.081	2.057	1.945	1.983	1.935	2.075	2.07	2.235	2.251	2.317	2.337	2.341	2.181	2.227	2.134	2.101	2.116	2.077	2.029	2.028	1.966	1.928	1.927	1.88	1.921	1.875	1.85	1.846
			582	4.074	3.85	3.427	3.294	3.319	3.014	2.876	2.869	2.717	2.792	2.641	2.607	2.486	2.358	2.243	2.332	2.209	2.234	2.127	1.952	1.871	1.87	1.886	1.984	2.091	2.119	2.192	2.163	2.143	2.256	2.108	2.083	2.025	2.065	1.979	1.886	1.963	1.941	1.884	1.883	1.822	1.812	1.805	1.768	1.743	1.78
			584	3.877	3.905	3.253	3.156	3.256	2.906	2.741	2.769	2.641	2.787	2.665	2.534	2.488	2.322	2.208	2.228	2.121	2.035	2.011	1.842	1.785	1.84	1.89	1.88	1.97	2.026	2.057	2.129	2.095	2.088	2.004	1.989	1.934	2.031	1.928	1.848	1.871	1.863	1.788	1.754	1.766	1.779	1.71	1.734	1.695	1.685
			586	3.82	3.718	3.357	3.277	3.133	2.879	2.765	2.705	2.486	2.631	2.597	2.43	2.381	2.22	2.209	2.132	2.145	1.915	2.008	1.76	1.746	1.675	1.725	1.786	1.806	1.902	1.979	2.077	1.976	1.941	1.955	1.913	1.837	1.842	1.866	1.722	1.782	1.841	1.697	1.688	1.698	1.668	1.635	1.631	1.626	1.628
			588	3.587	3.668	3.353	3.074	2.946	2.727	2.645	2.695	2.472	2.658	2.59	2.316	2.259	2.13	2.144	2.05	2.116	1.871	1.926	1.763	1.678	1.611	1.734	1.767	1.794	1.82	1.919	1.98	1.956	1.844	1.904	1.828	1.778	1.767	1.803	1.672	1.691	1.743	1.61	1.628	1.626	1.571	1.551	1.535	1.496	1.488
			590	3.604	3.564	3.351	3.042	3.059	2.754	2.635	2.622	2.413	2.471	2.403	2.184	2.301	2.006	1.965	1.861	1.889	1.853	1.74	1.787	1.638	1.725	1.721	1.758	1.803	1.778	1.86	1.831	1.831	1.753	1.846	1.72	1.663	1.68	1.723	1.652	1.602	1.678	1.618	1.557	1.556	1.496	1.464	1.467	1.475	1.409
			592	3.747	3.497	3.243	2.95	2.947	2.713	2.652	2.553	2.343	2.358	2.395	2.126	2.175	2.098	1.957	1.848	1.84	1.851	1.826	1.652	1.62	1.569	1.593	1.627	1.771	1.748	1.762	1.761	1.754	1.714	1.772	1.64	1.64	1.601	1.654	1.529	1.513	1.594	1.557	1.547	1.511	1.44	1.413	1.436	1.358	1.384
			594	3.585	3.702	3.105	2.789	2.689	2.677	2.715	2.354	2.41	2.319	2.27	2.255	2.112	2.012	1.909	1.857	1.842	1.723	1.76	1.589	1.603	1.596	1.576	1.584	1.614	1.623	1.659	1.72	1.672	1.644	1.698	1.552	1.607	1.519	1.506	1.475	1.464	1.496	1.504	1.424	1.424	1.371	1.348	1.38	1.347	1.314
			596	3.445	3.518	2.899	2.787	2.76	2.621	2.54	2.319	2.444	2.422	2.184	2.154	2.085	2.086	1.953	1.851	1.748	1.775	1.584	1.51	1.578	1.561	1.58	1.441	1.579	1.592	1.575	1.611	1.69	1.626	1.592	1.495	1.552	1.507	1.43	1.466	1.445	1.405	1.414	1.356	1.386	1.355	1.333	1.276	1.28	1.298
			598	3.635	3.41	2.903	2.759	2.687	2.57	2.474	2.303	2.29	2.385	2.283	2.126	2.024	2.017	1.863	1.761	1.665	1.678	1.64	1.504	1.533	1.42	1.475	1.34	1.476	1.59	1.502	1.58	1.603	1.531	1.548	1.4	1.525	1.459	1.42	1.431	1.358	1.364	1.316	1.312	1.308	1.281	1.292	1.246	1.229	1.265
			600	3.613	3.55	2.915	2.899	2.664	2.623	2.343	2.187	2.266	2.269	2.08	2.106	1.968	1.954	1.794	1.759	1.593	1.635	1.592	1.455	1.458	1.474	1.425	1.306	1.467	1.478	1.488	1.496	1.509	1.403	1.504	1.361	1.467	1.349	1.29	1.359	1.331	1.296	1.325	1.248	1.228	1.256	1.236	1.16	1.202	1.25
			602	3.395	3.387	2.829	2.641	2.649	2.493	2.26	2.224	2.22	2.237	2.086	2.018	1.991	1.929	1.779	1.707	1.55	1.605	1.533	1.383	1.335	1.368	1.415	1.299	1.365	1.513	1.431	1.449	1.466	1.409	1.416	1.295	1.338	1.289	1.266	1.301	1.249	1.298	1.266	1.172	1.175	1.196	1.13	1.124	1.194	1.173
			604	3.342	3.112	2.78	2.535	2.667	2.5	2.306	2.215	2.235	2.168	2.029	1.922	1.883	1.896	1.761	1.595	1.51	1.551	1.455	1.379	1.297	1.328	1.347	1.254	1.33	1.356	1.326	1.372	1.387	1.368	1.378	1.283	1.336	1.322	1.208	1.266	1.225	1.232	1.217	1.146	1.144	1.166	1.12	1.106	1.096	1.131
			606	3.444	3.247	2.811	2.548	2.601	2.439	2.147	2.262	2.122	2.119	2	1.808	1.92	1.738	1.675	1.597	1.464	1.533	1.432	1.348	1.253	1.293	1.297	1.238	1.349	1.3	1.32	1.348	1.342	1.321	1.304	1.272	1.242	1.344	1.156	1.203	1.179	1.181	1.138	1.137	1.089	1.132	1.057	1.028	1.071	1.082
			608	3.402	3.156	2.824	2.542	2.479	2.404	2.038	2.223	2.066	2.074	1.862	1.818	1.905	1.78	1.68	1.52	1.473	1.484	1.4	1.354	1.237	1.222	1.28	1.247	1.278	1.246	1.288	1.285	1.337	1.267	1.223	1.229	1.202	1.196	1.137	1.16	1.173	1.077	1.078	1.09	1.058	1.058	1.039	1.031	1.032	1.022
			610	3.31	3.082	2.817	2.53	2.412	2.276	2.285	2.159	2.048	2.068	1.882	1.848	1.83	1.703	1.624	1.493	1.447	1.44	1.288	1.325	1.242	1.224	1.285	1.169	1.156	1.258	1.225	1.237	1.233	1.207	1.222	1.202	1.166	1.123	1.149	1.085	1.154	1.095	1.048	1.089	1.04	1.036	0.973	0.991	0.972	0.993
			612	3.133	2.937	2.691	2.534	2.545	2.309	2.22	2.138	1.846	1.979	1.916	1.836	1.723	1.582	1.564	1.527	1.378	1.385	1.254	1.245	1.231	1.177	1.226	1.136	1.181	1.204	1.223	1.219	1.207	1.21	1.163	1.138	1.149	1.067	1.101	1.028	1.039	1.064	1.015	1.002	1	0.996	0.954	0.927	0.966	0.964
			614	3.216	2.869	2.751	2.542	2.476	2.171	2.205	2.118	1.814	1.966	1.9	1.783	1.737	1.574	1.593	1.508	1.39	1.344	1.203	1.281	1.179	1.108	1.173	1.176	1.227	1.132	1.171	1.227	1.178	1.199	1.158	1.123	1.078	1.07	1.122	1.011	1.01	1.028	0.95	0.982	0.947	0.958	0.931	0.906	0.961	0.934
			616	3.149	2.907	2.709	2.444	2.544	2.183	2.187	2.144	1.941	1.895	1.846	1.778	1.719	1.598	1.614	1.472	1.402	1.352	1.16	1.203	1.148	1.11	1.097	1.144	1.143	1.127	1.189	1.147	1.132	1.103	1.069	1.03	1.022	1.001	1.033	0.99	1.007	0.979	0.924	0.948	0.932	0.962	0.873	0.857	0.923	0.9
			618	3.111	2.835	2.649	2.446	2.494	2.167	2.165	1.964	1.997	1.858	1.827	1.717	1.68	1.566	1.586	1.49	1.332	1.254	1.169	1.186	1.189	1.131	1.115	1.089	1.106	1.113	1.107	1.121	1.05	1.038	1.019	1.013	0.943	0.984	0.99	0.954	0.915	0.916	0.907	0.915	0.899	0.898	0.856	0.887	0.866	0.852
			620	3.163	3.011	2.62	2.509	2.349	2.189	2.078	2.02	1.989	1.842	1.816	1.814	1.647	1.565	1.508	1.515	1.243	1.229	1.143	1.161	1.045	1.082	1.082	1.031	1.05	1.058	1.054	1.112	1.053	1.053	1.028	1.013	0.941	0.938	1.01	0.904	0.954	0.884	0.856	0.864	0.849	0.86	0.832	0.851	0.819	0.83
			622	3.185	2.936	2.772	2.487	2.293	2.089	2.154	1.997	1.902	1.861	1.779	1.784	1.651	1.577	1.406	1.462	1.283	1.23	1.107	1.154	1.069	1.025	1.005	0.998	1.099	1.06	1.056	1.065	1.043	1.003	1.015	0.979	0.956	0.909	0.945	0.859	0.927	0.864	0.845	0.803	0.836	0.817	0.79	0.826	0.797	0.771
			624	3.108	2.771	2.703	2.477	2.411	2.105	2.136	1.829	1.828	1.856	1.828	1.701	1.611	1.589	1.419	1.366	1.332	1.199	1.115	1.137	1.083	1.019	0.98	1.06	0.979	1.049	1.023	1.032	0.969	0.961	1.007	0.925	0.946	0.886	0.918	0.831	0.854	0.859	0.834	0.803	0.832	0.783	0.783	0.785	0.766	0.753
			626	3.226	2.853	2.625	2.355	2.341	2.134	2.019	1.848	1.85	1.753	1.835	1.574	1.622	1.538	1.448	1.269	1.284	1.188	1.112	1.148	1.093	0.955	0.978	0.995	0.926	1.024	0.959	0.987	0.982	0.959	0.955	0.896	0.885	0.863	0.859	0.8	0.827	0.815	0.795	0.795	0.82	0.776	0.745	0.767	0.775	0.757
			628	3.12	2.899	2.654	2.517	2.396	2.064	2.007	1.908	1.814	1.782	1.763	1.541	1.568	1.478	1.401	1.347	1.262	1.189	1.148	1.164	1.028	0.936	0.964	0.929	0.96	0.993	0.953	0.983	0.934	0.905	0.93	0.871	0.899	0.874	0.834	0.794	0.815	0.795	0.763	0.757	0.775	0.752	0.738	0.729	0.733	0.742
			630	3.101	2.994	2.577	2.35	2.29	2.091	2.063	1.767	1.907	1.828	1.719	1.595	1.504	1.396	1.372	1.285	1.205	1.163	1.152	1.148	0.979	0.911	0.952	0.934	0.907	0.987	0.912	0.948	0.929	0.862	0.892	0.837	0.867	0.832	0.841	0.796	0.79	0.759	0.746	0.722	0.747	0.738	0.701	0.726	0.716	0.732
			632	3.014	2.815	2.53	2.289	2.325	1.981	2.02	1.918	1.825	1.799	1.615	1.55	1.457	1.384	1.267	1.287	1.201	1.134	1.156	1.084	0.925	0.955	0.919	0.909	0.925	0.893	0.902	0.911	0.894	0.868	0.876	0.822	0.813	0.812	0.787	0.754	0.758	0.735	0.731	0.714	0.727	0.715	0.673	0.7	0.717	0.724
			634	3.106	2.776	2.697	2.307	2.293	1.941	2.098	1.959	1.781	1.798	1.572	1.633	1.424	1.429	1.295	1.28	1.166	1.145	1.113	1.039	0.918	0.969	0.91	0.896	0.91	0.879	0.886	0.902	0.819	0.817	0.838	0.814	0.776	0.794	0.741	0.709	0.755	0.726	0.741	0.745	0.707	0.67	0.677	0.67	0.667	0.67
			636	3.153	2.829	2.842	2.307	2.139	1.89	2.016	1.866	1.701	1.812	1.584	1.57	1.455	1.308	1.243	1.248	1.146	1.141	1.062	1.031	0.888	0.95	0.861	0.874	0.92	0.839	0.85	0.838	0.865	0.793	0.826	0.763	0.742	0.781	0.741	0.718	0.722	0.693	0.724	0.713	0.684	0.653	0.639	0.64	0.658	0.672
			638	3.069	2.658	2.565	2.434	2.17	1.961	1.936	1.836	1.789	1.695	1.53	1.519	1.405	1.387	1.294	1.154	1.142	1.139	1.069	1.06	0.944	0.906	0.861	0.838	0.864	0.842	0.87	0.845	0.801	0.77	0.815	0.743	0.709	0.77	0.703	0.673	0.717	0.688	0.7	0.673	0.684	0.613	0.628	0.638	0.65	0.639
			640	3.054	2.67	2.509	2.29	2.283	1.974	1.938	1.74	1.812	1.643	1.581	1.544	1.381	1.373	1.283	1.193	1.219	1.066	1.032	0.991	0.929	0.917	0.864	0.813	0.8	0.832	0.887	0.816	0.79	0.713	0.785	0.756	0.712	0.726	0.715	0.653	0.674	0.676	0.676	0.648	0.648	0.643	0.626	0.635	0.616	0.625
			642	2.825	2.719	2.499	2.178	2.216	2.004	1.966	1.767	1.787	1.706	1.564	1.553	1.409	1.361	1.259	1.189	1.13	1.035	0.985	0.968	0.94	0.867	0.809	0.839	0.831	0.787	0.866	0.802	0.753	0.762	0.796	0.728	0.696	0.708	0.696	0.653	0.652	0.662	0.655	0.646	0.617	0.596	0.617	0.61	0.619	0.635
			644	2.9	2.662	2.471	2.195	2.222	2.023	1.889	1.802	1.662	1.652	1.495	1.49	1.43	1.373	1.284	1.233	1.104	1.03	1.031	0.939	0.881	0.885	0.811	0.827	0.85	0.791	0.837	0.798	0.738	0.725	0.728	0.753	0.703	0.695	0.666	0.646	0.653	0.656	0.624	0.619	0.59	0.61	0.594	0.572	0.611	0.599
			646	2.901	2.69	2.408	2.206	2.346	1.893	1.829	1.733	1.621	1.628	1.512	1.473	1.477	1.306	1.304	1.211	1.113	1.056	0.99	0.893	0.939	0.866	0.789	0.798	0.796	0.804	0.786	0.79	0.735	0.692	0.713	0.719	0.685	0.655	0.652	0.635	0.634	0.606	0.618	0.606	0.586	0.596	0.607	0.585	0.618	0.546
			648	2.98	2.564	2.572	2.164	2.202	1.924	1.788	1.683	1.575	1.685	1.562	1.502	1.396	1.346	1.246	1.146	1.115	1.009	0.975	0.899	0.897	0.894	0.785	0.808	0.76	0.76	0.745	0.787	0.721	0.668	0.692	0.645	0.688	0.665	0.641	0.616	0.61	0.601	0.589	0.597	0.566	0.589	0.591	0.576	0.566	0.563
			650	3	2.686	2.512	2.38	2.189	2.031	1.775	1.695	1.587	1.604	1.553	1.416	1.384	1.374	1.234	1.165	1.096	1.003	0.991	0.9	0.904	0.852	0.781	0.77	0.758	0.757	0.726	0.735	0.718	0.682	0.657	0.638	0.653	0.634	0.626	0.603	0.592	0.604	0.575	0.603	0.58	0.565	0.576	0.549	0.542	0.559
			652	2.923	2.778	2.411	2.34	2.072	1.977	1.892	1.748	1.504	1.569	1.502	1.45	1.31	1.33	1.264	1.188	1.054	1.019	0.964	0.92	0.913	0.843	0.781	0.768	0.761	0.74	0.699	0.72	0.708	0.653	0.661	0.658	0.651	0.64	0.562	0.585	0.606	0.577	0.577	0.565	0.587	0.56	0.567	0.553	0.53	0.538
			654	2.883	2.691	2.349	2.302	2.079	1.896	1.783	1.6	1.55	1.579	1.427	1.441	1.376	1.346	1.275	1.116	1.082	1.04	0.939	0.897	0.854	0.831	0.763	0.748	0.734	0.752	0.706	0.726	0.677	0.685	0.669	0.642	0.643	0.646	0.611	0.585	0.58	0.586	0.57	0.555	0.578	0.55	0.528	0.529	0.534	0.51
			656	2.79	2.592	2.471	2.315	2.055	1.889	1.777	1.664	1.53	1.581	1.436	1.471	1.363	1.338	1.291	1.093	1.055	1.025	0.913	0.818	0.833	0.813	0.765	0.722	0.717	0.706	0.69	0.665	0.657	0.63	0.634	0.627	0.613	0.627	0.604	0.574	0.567	0.566	0.553	0.547	0.57	0.555	0.52	0.512	0.506	0.496
			658	2.947	2.519	2.534	2.461	2.046	1.85	1.87	1.581	1.55	1.594	1.458	1.42	1.365	1.298	1.259	1.068	1.002	1.045	0.891	0.856	0.815	0.826	0.717	0.781	0.705	0.696	0.737	0.666	0.657	0.627	0.667	0.613	0.608	0.596	0.589	0.558	0.574	0.556	0.556	0.552	0.549	0.554	0.54	0.515	0.499	0.496
			660	2.935	2.657	2.537	2.381	2.135	1.836	1.942	1.561	1.524	1.572	1.442	1.422	1.374	1.231	1.252	1.025	1.032	1.007	0.919	0.864	0.773	0.743	0.728	0.789	0.694	0.671	0.718	0.693	0.668	0.622	0.639	0.609	0.624	0.565	0.527	0.542	0.539	0.568	0.53	0.541	0.506	0.522	0.514	0.521	0.485	0.506
			662	2.908	2.629	2.552	2.251	2.099	1.891	1.991	1.639	1.58	1.525	1.449	1.395	1.293	1.239	1.192	1.088	1.04	0.98	0.88	0.866	0.818	0.757	0.755	0.734	0.698	0.686	0.698	0.662	0.624	0.613	0.615	0.626	0.592	0.559	0.56	0.523	0.553	0.554	0.506	0.51	0.529	0.52	0.504	0.505	0.475	0.483
			664	2.866	2.599	2.437	2.214	2.007	1.946	1.927	1.694	1.61	1.634	1.4	1.39	1.315	1.157	1.208	1.102	1.106	0.967	0.878	0.843	0.779	0.725	0.764	0.738	0.698	0.696	0.689	0.676	0.657	0.606	0.65	0.586	0.565	0.587	0.567	0.508	0.541	0.518	0.493	0.507	0.526	0.514	0.507	0.497	0.473	0.475
			666	2.945	2.688	2.411	2.109	1.986	1.958	1.811	1.653	1.568	1.503	1.404	1.373	1.314	1.257	1.153	1.12	1.065	0.914	0.9	0.852	0.782	0.73	0.753	0.762	0.688	0.662	0.627	0.646	0.609	0.583	0.616	0.607	0.583	0.575	0.541	0.51	0.545	0.524	0.474	0.508	0.522	0.487	0.484	0.475	0.48	0.472
			668	2.853	2.686	2.403	2.1	2.067	1.986	1.79	1.571	1.623	1.595	1.476	1.378	1.369	1.276	1.135	1.134	0.989	0.938	0.906	0.858	0.785	0.717	0.706	0.727	0.664	0.673	0.624	0.636	0.614	0.593	0.626	0.542	0.564	0.57	0.521	0.507	0.515	0.521	0.481	0.505	0.507	0.501	0.471	0.492	0.495	0.478
			670	2.864	2.584	2.463	2.157	1.971	1.952	1.731	1.659	1.603	1.466	1.463	1.475	1.374	1.164	1.171	1.082	1	0.95	0.87	0.815	0.818	0.717	0.72	0.7	0.645	0.665	0.637	0.669	0.589	0.58	0.612	0.532	0.565	0.549	0.527	0.504	0.518	0.505	0.471	0.508	0.511	0.467	0.463	0.48	0.477	0.456
			672	2.836	2.55	2.332	2.108	1.947	1.949	1.8	1.727	1.585	1.569	1.427	1.44	1.342	1.159	1.166	1.105	0.984	0.926	0.882	0.796	0.812	0.701	0.723	0.669	0.655	0.648	0.648	0.624	0.585	0.569	0.615	0.534	0.551	0.548	0.537	0.489	0.524	0.501	0.483	0.482	0.472	0.475	0.484	0.494	0.474	0.469
			674	2.753	2.56	2.46	2.134	2.035	1.934	1.763	1.631	1.598	1.559	1.398	1.372	1.269	1.137	1.14	1.01	0.998	0.994	0.823	0.87	0.8	0.746	0.69	0.679	0.695	0.646	0.653	0.619	0.625	0.574	0.573	0.578	0.557	0.538	0.5	0.492	0.511	0.52	0.509	0.465	0.459	0.451	0.472	0.466	0.444	0.469
			676	2.938	2.489	2.379	2.041	1.981	1.87	1.689	1.617	1.627	1.534	1.396	1.401	1.272	1.139	1.137	1.059	0.977	0.935	0.848	0.845	0.779	0.74	0.668	0.688	0.675	0.646	0.653	0.622	0.59	0.589	0.558	0.555	0.545	0.524	0.493	0.485	0.487	0.504	0.487	0.451	0.466	0.437	0.448	0.471	0.433	0.459
			678	2.878	2.393	2.403	2.096	2	1.956	1.775	1.646	1.616	1.479	1.383	1.342	1.344	1.139	1.208	1.079	0.942	0.91	0.845	0.853	0.721	0.729	0.666	0.669	0.623	0.619	0.661	0.603	0.603	0.575	0.535	0.501	0.524	0.517	0.501	0.494	0.486	0.505	0.473	0.448	0.459	0.471	0.435	0.446	0.435	0.432
			680	2.825	2.479	2.351	2.054	2.06	1.999	1.702	1.613	1.552	1.493	1.363	1.389	1.298	1.165	1.14	1.093	0.939	0.892	0.786	0.819	0.749	0.713	0.671	0.678	0.616	0.615	0.651	0.601	0.578	0.577	0.531	0.525	0.499	0.521	0.489	0.476	0.48	0.479	0.464	0.444	0.455	0.441	0.409	0.428	0.439	0.426
			682	2.746	2.526	2.357	2.013	2.066	1.903	1.674	1.55	1.622	1.469	1.348	1.415	1.312	1.182	1.103	1.116	0.97	0.957	0.785	0.8	0.735	0.713	0.672	0.655	0.644	0.631	0.648	0.608	0.551	0.568	0.555	0.526	0.508	0.528	0.469	0.484	0.468	0.458	0.453	0.439	0.423	0.438	0.427	0.436	0.409	0.431
			684	2.62	2.486	2.42	2.04	2.083	1.867	1.7	1.603	1.612	1.501	1.391	1.369	1.302	1.224	1.089	1.089	0.93	0.929	0.814	0.788	0.696	0.702	0.654	0.681	0.635	0.633	0.601	0.608	0.578	0.551	0.568	0.53	0.491	0.531	0.479	0.474	0.497	0.451	0.45	0.442	0.44	0.422	0.423	0.435	0.395	0.441
			686	2.631	2.45	2.431	2.058	2.008	1.855	1.771	1.713	1.6	1.447	1.38	1.332	1.253	1.226	1.123	1.068	1.014	0.903	0.824	0.841	0.703	0.711	0.695	0.691	0.623	0.605	0.58	0.602	0.56	0.553	0.533	0.503	0.493	0.514	0.487	0.463	0.488	0.451	0.46	0.476	0.416	0.442	0.42	0.436	0.42	0.416
			688	2.95	2.4	2.348	2.06	2.005	1.879	1.865	1.611	1.553	1.516	1.376	1.245	1.227	1.204	1.061	1.082	1.01	0.868	0.824	0.818	0.688	0.713	0.708	0.657	0.592	0.599	0.595	0.578	0.552	0.543	0.516	0.503	0.511	0.474	0.494	0.483	0.472	0.467	0.483	0.464	0.403	0.419	0.433	0.411	0.416	0.408
			690	2.881	2.469	2.239	2.1	2.019	1.885	1.762	1.553	1.526	1.48	1.384	1.29	1.236	1.129	1.069	1.104	0.999	0.93	0.822	0.804	0.725	0.708	0.705	0.662	0.628	0.621	0.604	0.574	0.547	0.549	0.517	0.498	0.515	0.477	0.513	0.48	0.452	0.456	0.473	0.428	0.433	0.446	0.414	0.415	0.417	0.399
			692	2.815	2.429	2.372	2.064	1.844	1.81	1.709	1.593	1.541	1.48	1.387	1.313	1.223	1.194	1.064	1.073	0.928	0.882	0.825	0.734	0.732	0.701	0.699	0.668	0.614	0.619	0.578	0.574	0.573	0.546	0.528	0.526	0.487	0.482	0.497	0.482	0.434	0.44	0.451	0.418	0.433	0.425	0.409	0.415	0.395	0.373
			694	2.752	2.548	2.399	2.016	1.835	1.746	1.713	1.638	1.657	1.557	1.35	1.321	1.215	1.176	1.052	1.016	0.926	0.855	0.83	0.784	0.715	0.707	0.672	0.684	0.632	0.59	0.565	0.586	0.533	0.55	0.503	0.515	0.46	0.464	0.498	0.479	0.426	0.441	0.41	0.402	0.436	0.395	0.411	0.407	0.396	0.38
			696	2.803	2.607	2.383	2.026	1.814	1.714	1.597	1.658	1.574	1.565	1.402	1.318	1.244	1.096	1.061	1.003	0.956	0.883	0.831	0.758	0.702	0.728	0.682	0.646	0.618	0.614	0.577	0.55	0.549	0.513	0.51	0.522	0.475	0.476	0.476	0.453	0.433	0.446	0.4	0.412	0.439	0.404	0.439	0.393	0.428	0.406
			698	2.803	2.475	2.334	2.046	1.848	1.733	1.723	1.593	1.526	1.522	1.382	1.276	1.278	1.134	1.03	0.992	0.948	0.886	0.821	0.745	0.686	0.695	0.691	0.616	0.593	0.625	0.558	0.558	0.539	0.526	0.517	0.498	0.48	0.465	0.461	0.45	0.438	0.453	0.434	0.429	0.417	0.417	0.437	0.377	0.409	0.399
			700	2.596	2.552	2.355	2.174	1.883	1.757	1.66	1.56	1.516	1.519	1.371	1.235	1.213	1.136	1.081	0.964	0.975	0.884	0.822	0.783	0.736	0.7	0.677	0.602	0.608	0.578	0.56	0.538	0.524	0.53	0.507	0.512	0.476	0.438	0.494	0.449	0.424	0.43	0.419	0.413	0.426	0.413	0.422	0.389	0.387	0.393
[truncated: 65 more columns]

## Sheet: Fig. 3a
			Temperture (K)
		Wavelength (nm)	100 K	125 K	150 K	175 K	200 K	225 K	250 K	300 K
		400	25.0747	10.0299	15.0449	0	35.1046	15.0449	30.0897	10.0299
		402	50.1495	40.1196	20.0598	30.0897	50.1495	35.1046	25.0747	30.0897
		404	45.1345	40.1196	25.0747	55.1644	40.1196	55.1644	45.1345	55.1644
		406	55.1644	70.2093	25.0747	50.1495	45.1345	40.1196	30.0897	10.0299
		408	60.1794	35.1046	50.1495	75.2242	60.1794	25.0747	40.1196	25.0747
		410	25.0747	25.0747	50.1495	90.2691	35.1046	35.1046	20.0598	40.1196
		412	60.1794	60.1794	40.1196	60.1794	75.2242	40.1196	40.1196	10.0299
		414	80.2392	65.1943	115.344	75.2242	55.1644	15.0449	90.2691	45.1345
		416	25.0747	100.299	45.1345	100.299	45.1345	50.1495	20.0598	20.0598
		418	70.2093	50.1495	75.2242	80.2392	60.1794	25.0747	15.0449	-10.0299
		420	50.1495	60.1794	75.2242	70.2093	40.1196	20.0598	30.0897	55.1644
		422	55.1644	70.2093	55.1644	75.2242	55.1644	20.0598	35.1046	40.1196
		424	65.1943	70.2093	75.2242	75.2242	65.1943	50.1495	55.1644	25.0747
		426	60.1794	55.1644	65.1943	80.2392	55.1644	20.0598	10.0299	25.0747
		428	105.314	85.2541	100.299	110.329	10.0299	35.1046	30.0897	40.1196
		430	60.1794	95.284	80.2392	115.344	80.2392	35.1046	40.1196	40.1196
		432	130.389	100.299	125.374	95.284	80.2392	60.1794	25.0747	40.1196
		434	105.314	85.2541	165.493	115.344	80.2392	45.1345	55.1644	55.1644
		436	190.568	95.284	95.284	100.299	50.1495	100.299	65.1943	130.389
		438	135.404	160.478	120.359	95.284	80.2392	60.1794	70.2093	140.419
		440	140.419	130.389	170.508	135.404	90.2691	95.284	130.389	215.643
		442	150.448	185.553	155.463	205.613	95.284	205.613	280.837	210.628
		444	190.568	200.598	210.628	255.762	175.523	356.061	310.927	411.226
		446	200.598	235.703	190.568	195.583	210.628	401.196	396.181	416.241
		448	155.463	190.568	205.613	325.972	396.181	586.749	516.54	486.45
		450	145.434	210.628	225.673	200.598	411.226	561.674	787.347	606.809
		452	115.344	150.448	255.762	285.852	471.405	767.287	862.571	687.048
		454	150.448	205.613	200.598	260.777	466.39	747.227	787.347	737.197
		456	160.478	120.359	160.478	215.643	396.181	702.093	902.691	857.556
		458	135.404	150.448	140.419	260.777	491.465	757.257	902.691	952.84
		460	120.359	145.434	145.434	220.658	526.57	782.332	1128.36	1213.62
		462	95.284	125.374	155.463	245.732	621.854	882.631	1093.26	1263.77
		464	160.478	145.434	170.508	230.688	586.749	1183.53	1278.81	1464.36
		466	125.374	180.538	180.538	270.807	717.138	1183.53	1359.05	1720.13
		468	200.598	180.538	175.523	250.747	962.87	1288.84	1649.92	1935.77
		470	225.673	190.568	230.688	346.031	987.945	1664.96	1945.8	2176.49
		472	165.493	215.643	230.688	471.405	1058.15	1920.73	2462.34	2768.25
		474	255.762	280.837	315.942	506.51	1424.25	2642.88	2898.64	3144.37
		476	315.942	330.987	446.33	636.899	1830.46	3003.95	3385.09	3650.88
		478	496.48	391.166	566.689	792.362	2121.32	3781.27	4373.04	4508.44
		480	672.003	666.988	782.332	1248.72	3149.39	5045.04	5451.25	5727.07
		482	1203.59	1028.06	1243.71	1935.77	4052.08	6283.73	6855.43	6860.45
		484	1619.83	1825.44	2141.38	3049.09	6133.28	8655.8	9322.79	9092.1
		486	3339.96	3505.45	4889.57	5977.82	8791.21	11007.8	12126.1	10551.5
		488	7667.86	9031.92	11840.3	12427	14317.7	14743.9	14448.1	12381.9
		490	19172.1	21594.4	25676.5	26132.9	22552.2	19458	18409.9	14949.6
		492	42917.9	45114.5	47085.4	44587.9	34232	23946.4	21975.5	16875.3
		494	69141.1	69662.6	68905.4	63308.7	46458.5	28665.4	24728.7	18409.9
		496	82857	81658.4	80755.7	75033.7	52802.4	31448.7	25315.5	18730.8
		498	80555.1	80750.7	80996.4	76783.9	54943.8	31188	26127.9	19272.4
		500	68995.7	71728.8	73549.2	69381.8	51794.4	30536	24984.5	18730.8
		502	54878.6	56889.6	61322.8	60149.3	46212.8	27908.2	23078.8	17783
		504	42948	45104.4	50249.8	51302.9	40189.8	25265.3	21604.4	16724.9
		506	35285.2	37672.3	43309.1	45064.3	35892	23169.1	20079.9	16168.2
		508	33143.8	34001.4	39026.3	39176.8	31900.1	21248.3	18294.5	15105
		510	31062.6	31503.9	36172.8	36804.7	29247.2	20155.1	16930.5	13063.9
		512	30270.2	30691.5	34322.3	34292.2	27627.4	18956.5	16258.5	12908.5
		514	28715.6	29558.1	30962.3	31448.7	25631.4	18073.9	15310.6	12221.4
		516	26158	26955.3	29482.9	29508	24824	17281.5	15110	11383.9
		518	23329.5	23635.5	26283.3	26509	22893.2	16604.5	14518.3	10531.4
		520	20666.6	21037.7	23610.4	23690.6	20972.5	15155.2	13490.2	9739.03
		522	18149.1	18871.3	21022.7	21915.3	19758.9	14769	13244.5	9413.06
		524	16193.3	17020.7	19463	20375.7	18073.9	14352.8	12522.3	8510.37
		526	14919.5	15822.2	18720.8	19578.4	17356.7	13836.2	11424.1	7993.83
		528	14568.4	15069.9	18129	18620.5	16629.6	12948.6	11173.3	7266.66
		530	14362.8	15656.7	18389.8	18540.3	16915.4	12311.7	10691.9	6815.31
		532	15110	15802.1	18630.5	19929.4	16579.4	11805.2	10867.4	6494.36
		534	16729.9	17607.5	19773.9	20305.5	16589.4	11860.4	10009.8	6002.89
		536	18575.4	19678.7	20977.5	21198.2	17141.1	11253.5	9217.48	5616.74
		538	19653.6	20200.2	21619.4	21173.1	16820.1	11118.1	9117.18	5391.07
		540	19483.1	20230.3	20887.3	20285.5	16388.9	10295.7	8515.38	5135.31
		542	18124	18510.2	19779	19292.5	15105	10140.2	8094.13	4588.68
		544	15410.9	15987.7	17301.6	17246.4	14107.1	9483.27	7522.42	4598.71
		546	12953.6	13570.5	14969.6	15686.8	12642.7	8460.22	7402.06	4082.17
		548	10887.5	11699.9	13099	13941.6	11755	7788.22	6679.91	4212.56
		550	9829.3	10009.8	11133.2	12101.1	10120.2	7512.39	6374	4037.03
		552	8279.68	8746.07	10546.4	10616.6	9598.61	6880.51	6263.67	3851.48
		554	7447.2	7793.23	9342.85	9322.79	8545.47	6940.69	5882.53	3731.12
		556	7221.53	7532.45	8239.56	8801.23	7993.83	6509.4	5576.62	3670.94
		558	6399.07	6624.75	7733.05	8159.32	7562.54	6193.46	5185.46	3450.28
		560	6063.07	6404.09	6945.7	7427.14	6820.33	5962.77	5060.08	3214.58
		562	5581.64	6068.09	6624.75	6950.72	6223.55	5315.85	4779.25	3289.81
		564	5235.61	5411.13	6133.28	6228.57	6338.9	5060.08	4528.5	3370.05
		566	4658.89	4869.52	5666.89	5631.79	5817.34	4678.95	4378.05	3174.46
		568	4137.33	4523.48	5070.11	5320.86	5019.96	4829.4	4207.54	2863.54
		570	3876.56	3685.99	4533.51	4954.77	4603.72	4347.96	4267.72	2868.55
		572	3555.6	3776.26	4152.38	4478.35	4663.9	4292.8	4016.97	2602.76
		574	3355	3355	3645.87	4222.59	4122.29	3901.63	3585.69	2903.66
		576	3059.12	2993.92	3490.4	3866.53	3926.7	3826.41	3355	2532.55
		578	2848.49	2913.69	3259.72	3520.49	3711.06	3304.85	3169.45	2547.59
		580	2748.19	2983.89	3309.87	3395.12	3731.12	3274.76	3159.42	2427.24
		582	2557.62	2753.21	3169.45	3475.36	3711.06	3169.45	3139.36	2141.38
		584	2683	2667.95	3334.94	3099.24	3309.87	3003.95	2798.34	2031.05
		586	2723.12	2622.82	3119.3	3269.75	3204.55	2863.54	2738.16	2181.5
		588	2657.92	2883.6	3124.31	3109.27	3039.06	2733.15	2597.74	2051.11
		590	2597.74	2582.7	2948.79	3089.21	2933.74	2718.1	2286.82	1745.2
		592	2572.67	2778.28	2873.57	2657.92	2763.24	2527.53	2266.76	1680.01
		594	2457.32	2286.82	2357.03	2372.07	2502.46	2241.68	2146.4	1644.9
		596	1915.71	2106.28	2261.74	2276.79	2211.59	2010.99	2010.99	1654.93
		598	1845.5	1815.41	1990.93	2036.07	2166.46	1905.68	2066.16	1419.23
		600	1725.14	1599.77	1755.23	1925.74	1765.26	1940.79	1695.05	1389.14
		602	1504.48	1479.41	1564.66	1644.9	1840.49	1685.02	1775.29	1228.66
		604	1464.36	1464.36	1439.29	1554.63	1790.34	1519.53	1519.53	1248.72
		606	942.81	1283.83	1349.02	1248.72	1479.41	1449.32	1318.93	1048.12
		608	1088.24	1158.45	1038.09	1379.11	1439.29	1469.38	1328.96	1153.44
		610	992.96	1093.26	992.96	1118.33	1268.78	1138.39	1258.75	887.646
		612	862.571	937.795	1002.99	1073.2	1093.26	1118.33	1178.51	952.84
		614	847.526	977.915	797.377	1138.39	1173.5	1143.41	1293.86	882.631
		616	922.751	752.242	802.392	882.631	952.84	1083.23	1048.12	877.616
		618	682.033	842.511	747.227	897.676	957.855	962.87	1018.03	682.033
		620	747.227	757.257	792.362	712.123	1033.08	852.541	1063.17	762.272
		622	661.973	722.153	732.183	737.197	957.855	877.616	842.511	827.467
		624	551.644	556.659	586.749	727.168	822.452	847.526	807.407	672.003
		626	626.869	556.659	636.899	661.973	727.168	762.272	782.332	626.869
		628	431.286	541.614	496.48	621.854	516.54	792.362	677.018	586.749
		630	501.495	451.345	536.599	511.525	712.123	641.913	742.212	521.555
		632	411.226	486.45	481.435	521.555	571.704	566.689	626.869	506.51
		634	421.256	551.644	486.45	431.286	491.465	666.988	606.809	476.42
		636	386.151	446.33	406.211	330.987	406.211	506.51	606.809	461.375
		638	356.061	436.301	275.822	366.091	436.301	591.764	546.629	406.211
		640	336.002	396.181	305.912	426.271	401.196	476.42	466.39	356.061
		642	376.121	371.106	441.315	386.151	426.271	531.585	521.555	366.091
		644	305.912	351.046	336.002	411.226	471.405	451.345	541.614	446.33
		646	280.837	336.002	386.151	341.017	391.166	411.226	411.226	225.673
		648	280.837	305.912	205.613	325.972	391.166	411.226	366.091	310.927
		650	285.852	290.867	300.897	285.852	280.837	406.211	396.181	330.987
		652	285.852	305.912	255.762	310.927	270.807	245.732	290.867	265.792
		654	245.732	255.762	225.673	270.807	250.747	240.718	315.942	255.762
		656	210.628	210.628	170.508	275.822	341.017	310.927	351.046	215.643
		658	315.942	220.658	175.523	240.718	215.643	351.046	260.777	195.583
		660	195.583	210.628	220.658	200.598	230.688	245.732	210.628	155.463
		662	230.688	230.688	210.628	240.718	265.792	200.598	205.613	165.493
		664	210.628	155.463	185.553	130.389	180.538	200.598	200.598	180.538
		666	140.419	180.538	125.374	145.434	150.448	235.703	210.628	135.404
		668	200.598	115.344	160.478	160.478	175.523	145.434	200.598	175.523
		670	115.344	185.553	130.389	200.598	165.493	175.523	160.478	145.434
		672	155.463	85.2541	105.314	100.299	125.374	155.463	165.493	140.419
		674	105.314	120.359	185.553	120.359	150.448	170.508	160.478	105.314
		676	80.2392	90.2691	115.344	110.329	110.329	160.478	160.478	110.329
		678	125.374	110.329	60.1794	75.2242	165.493	75.2242	85.2541	75.2242
		680	120.359	120.359	75.2242	100.299	155.463	115.344	105.314	75.2242
		682	85.2541	100.299	100.299	40.1196	95.284	125.374	105.314	85.2541
		684	40.1196	90.2691	55.1644	55.1644	140.419	125.374	115.344	55.1644
		686	85.2541	85.2541	75.2242	40.1196	80.2392	105.314	90.2691	70.2093
		688	50.1495	45.1345	25.0747	35.1046	65.1943	75.2242	50.1495	80.2392
		690	20.0598	35.1046	25.0747	45.1345	60.1794	65.1943	40.1196	40.1196
		692	45.1345	30.0897	30.0897	60.1794	30.0897	75.2242	75.2242	85.2541
		694	60.1794	35.1046	35.1046	60.1794	50.1495	70.2093	55.1644	80.2392
		696	30.0897	50.1495	10.0299	40.1196	55.1644	90.2691	45.1345	30.0897
		698	50.1495	55.1644	25.0747	60.1794	70.2093	45.1345	20.0598	50.1495
		700	25.0747	45.1345	30.0897	10.0299	15.0449	55.1644	55.1644	-5.01495

## Sheet: Fig. 3b
		Temperture (K)	Phos. Lifetime (ms)
		100	412
		120	410
		140	410
		160	409.36
		180	360.65
		200	235.37
		220	109.67
		240	47.51
		260	20.12
		280	9.3
		300	4.7

## Sheet: Fig. 3c
		The 7-MQ molecule in m-THF at 77 K					The 7-MQ molecule in BP at 77 K
		Steady-state photoluminescence		Delay 8.0 ms			Steady-state photoluminescence		Delay 8.0 ms
		Wavelength (nm)	Normalized intensity (a.u.)	Wavelength (nm)	Normalized intensity (a.u.)		Wavelength (nm)	Normalized intensity (a.u.)	Wavelength (nm)	Normalized intensity (a.u.)
		380	0.0085	380	4.09048e-05		380	0.00503	380	3.78673e-05
		380.2	0.00861	380.2	2.99482e-05		380.2	0.00488	380.2	3.24577e-05
		380.4	0.00867	380.4	2.11829e-05		380.4	0.00503	380.4	4.7141e-05
		380.6	0.00883	380.6	5.47833e-05		380.6	0.0051	380.6	2.08657e-05
		380.8	0.0089	380.8	5.47833e-05		380.8	0.00542	380.8	4.48226e-05
		381	0.00895	381	8.18097e-05		381	0.00535	381	4.79138e-05
		381.2	0.00897	381.2	0.000100801		381.2	0.00542	381.2	6.6461e-05
		381.4	0.009	381.4	8.03488e-05		381.4	0.00526	381.4	5.4869e-05
		381.6	0.0089	381.6	5.47833e-05		381.6	0.0052	381.6	6.10514e-05
		381.8	0.00884	381.8	5.98964e-05		381.8	0.0052	381.8	2.93665e-05
		382	0.00867	382	4.74788e-05		382	0.00538	382	4.7141e-05
		382.2	0.00866	382.2	4.96702e-05		382.2	0.00545	382.2	5.8733e-05
		382.4	0.00857	382.4	4.23657e-05		382.4	0.00527	382.4	3.86401e-05
		382.6	0.00852	382.6	7.15835e-05		382.6	0.00535	382.6	4.63682e-05
		382.8	0.0085	382.8	6.28182e-05		382.8	0.00555	382.8	3.63217e-05
		383	0.00841	383	9.86099e-05		383	0.00548	383	3.63217e-05
		383.2	0.00828	383.2	6.06268e-05		383.2	0.00542	383.2	2.31841e-05
		383.4	0.00817	383.4	5.98964e-05		383.4	0.00538	383.4	3.01393e-05
		383.6	0.00831	383.6	0.000102993		383.6	0.00536	383.6	3.86401e-05
		383.8	0.00825	383.8	0.000134402		383.8	0.0053	383.8	6.10514e-05
		384	0.00819	384	9.42272e-05		384	0.00539	384	5.71874e-05
		384.2	0.00813	384.2	6.57399e-05		384.2	0.00541	384.2	5.8733e-05
		384.4	0.00814	384.4	7.0853e-05		384.4	0.0053	384.4	5.56418e-05
		384.6	0.00795	384.6	6.4279e-05		384.6	0.00518	384.6	7.03251e-05
		384.8	0.00785	384.8	4.89397e-05		384.8	0.00516	384.8	4.94594e-05
		385	0.00785	385	4.23657e-05		385	0.0051	385	3.01393e-05
		385.2	0.0078	385.2	1.89915e-05		385.2	0.00502	385.2	2.39569e-05
		385.4	0.00771	385.4	0		385.4	0.00502	385.4	3.01393e-05
		385.6	0.00778	385.6	3.36004e-05		385.6	0.00504	385.6	1.08192e-05
		385.8	0.00773	385.8	2.55655e-05		385.8	0.00485	385.8	1.85473e-05
		386	0.00771	386	6.4279e-05		386	0.00483	386	3.63217e-05
		386.2	0.00755	386.2	4.74788e-05		386.2	0.00485	386.2	2.78209e-05
		386.4	0.00745	386.4	5.04006e-05		386.4	0.00495	386.4	3.70945e-05
		386.6	0.00733	386.6	2.41046e-05		386.6	0.00468	386.6	5.17778e-05
		386.8	0.00724	386.8	4.38266e-05		386.8	0.00447	386.8	6.49154e-05
		387	0.00719	387	4.89397e-05		387	0.0044	387	5.02322e-05
		387.2	0.00708	387.2	6.72008e-05		387.2	0.00458	387.2	4.48226e-05
		387.4	0.00695	387.4	0.000112488		387.4	0.00448	387.4	3.01393e-05
		387.6	0.00702	387.6	0.000133671		387.6	0.00451	387.6	3.32305e-05
		387.8	0.00709	387.8	0.000124175		387.8	0.00449	387.8	3.24577e-05
		388	0.00706	388	0.000136593		388	0.0046	388	4.01858e-05
		388.2	0.00706	388.2	9.34968e-05		388.2	0.00456	388.2	7.18707e-05
		388.4	0.00705	388.4	8.47315e-05		388.4	0.00448	388.4	5.95058e-05
		388.6	0.00707	388.6	7.66966e-05		388.6	0.00449	388.6	5.8733e-05
		388.8	0.00711	388.8	8.98446e-05		388.8	0.00461	388.8	4.63682e-05
		389	0.00713	389	7.45053e-05		389	0.00482	389	5.95058e-05
		389.2	0.00694	389.2	8.32706e-05		389.2	0.00496	389.2	7.03251e-05
		389.4	0.00685	389.4	8.18097e-05		389.4	0.00473	389.4	3.24577e-05
		389.6	0.00683	389.6	5.33224e-05		389.6	0.00463	389.6	1.08192e-05
		389.8	0.00682	389.8	5.47833e-05		389.8	0.00449	389.8	1.62289e-05
		390	0.0069	390	7.30444e-05		390	0.00433	390	2.85937e-05
		390.2	0.00698	390.2	5.18615e-05		390.2	0.00421	390.2	4.01858e-05
		390.4	0.00694	390.4	4.23657e-05		390.4	0.00419	390.4	3.47761e-05
		390.6	0.00688	390.6	4.89397e-05		390.6	0.00411	390.6	4.25042e-05
		390.8	0.00688	390.8	4.09048e-05		390.8	0.0041	390.8	6.56882e-05
		391	0.0069	391	3.36004e-05		391	0.00397	391	2.85937e-05
		391.2	0.0068	391.2	1.82611e-05		391.2	0.00362	391.2	3.32305e-05
		391.4	0.00682	391.4	4.30962e-05		391.4	0.00358	391.4	5.25506e-05
		391.6	0.00671	391.6	4.96702e-05		391.6	0.00361	391.6	3.63217e-05
		391.8	0.00667	391.8	6.4279e-05		391.8	0.00381	391.8	5.1005e-05
		392	0.00658	392	7.0853e-05		392	0.00387	392	6.95523e-05
		392.2	0.00649	392.2	5.11311e-05		392.2	0.00391	392.2	4.25042e-05
		392.4	0.0064	392.4	9.0575e-05		392.4	0.00391	392.4	3.24577e-05
		392.6	0.00636	392.6	7.15835e-05		392.6	0.00382	392.6	5.17778e-05
		392.8	0.00631	392.8	6.79313e-05		392.8	0.00365	392.8	5.71874e-05
		393	0.00625	393	5.18615e-05		393	0.00371	393	4.3277e-05
		393.2	0.0062	393.2	8.69228e-05		393.2	0.00352	393.2	6.10514e-05
		393.4	0.00626	393.4	7.81575e-05		393.4	0.00335	393.4	4.3277e-05
		393.6	0.00621	393.6	6.4279e-05		393.6	0.0033	393.6	4.7141e-05
		393.8	0.00618	393.8	6.06268e-05		393.8	0.00337	393.8	4.17314e-05
		394	0.00611	394	5.7705e-05		394	0.00337	394	5.25506e-05
		394.2	0.00608	394.2	2.33742e-05		394.2	0.00338	394.2	3.94129e-05
		394.4	0.00609	394.4	4.74788e-05		394.4	0.00329	394.4	4.7141e-05
		394.6	0.00603	394.6	5.7705e-05		394.6	0.00312	394.6	2.93665e-05
		394.8	0.006	394.8	9.7149e-05		394.8	0.00312	394.8	4.17314e-05
		395	0.00591	395	0.000100071		395	0.00292	395	6.02786e-05
		395.2	0.0058	395.2	9.20359e-05		395.2	0.00277	395.2	5.71874e-05
		395.4	0.00573	395.4	0.000106645		395.4	0.00281	395.4	3.86401e-05
		395.6	0.00573	395.6	0.000111027		395.6	0.00273	395.6	6.10514e-05
		395.8	0.00573	395.8	9.49577e-05		395.8	0.00273	395.8	7.18707e-05
		396	0.00569	396	0.00011468		396	0.00267	396	8.03715e-05
		396.2	0.00563	396.2	0.000116141		396.2	0.00261	396.2	9.8146e-05
		396.4	0.00554	396.4	0.000100801		396.4	0.00242	396.4	6.41426e-05
		396.6	0.00552	396.6	8.98446e-05		396.6	0.00232	396.6	5.4869e-05
		396.8	0.00546	396.8	7.88879e-05		396.8	0.00209	396.8	4.55954e-05
		397	0.00536	397	7.45053e-05		397	0.00223	397	6.02786e-05
		397.2	0.00529	397.2	5.98964e-05		397.2	0.00228	397.2	6.80067e-05
		397.4	0.00534	397.4	5.33224e-05		397.4	0.00232	397.4	4.40498e-05
		397.6	0.00518	397.6	6.72008e-05		397.6	0.00224	397.6	3.94129e-05
		397.8	0.00511	397.8	0.000107375		397.8	0.00202	397.8	3.70945e-05
		398	0.00496	398	0.000100801		398	0.00198	398	2.55025e-05
		398.2	0.00489	398.2	8.18097e-05		398.2	0.00187	398.2	2.70481e-05
		398.4	0.00478	398.4	6.4279e-05		398.4	0.00188	398.4	3.78673e-05
		398.6	0.00479	398.6	7.23139e-05		398.6	0.00174	398.6	1.93201e-05
		398.8	0.00467	398.8	8.25401e-05		398.8	0.00182	398.8	9.27363e-06
		399	0.00468	399	9.49577e-05		399	0.00174	399	9.27363e-06
		399.2	0.00453	399.2	7.30444e-05		399.2	0.00167	399.2	1.85473e-05
		399.4	0.00453	399.4	6.20877e-05		399.4	0.00167	399.4	4.63682e-05
		399.6	0.00449	399.6	9.27663e-05		399.6	0.00172	399.6	3.55489e-05
		399.8	0.00444	399.8	0.000118332		399.8	0.00146	399.8	4.63682e-05
		400	0.00437	400	0.000116141		400	0.00143	400	5.33234e-05
		400.2	0.00438	400.2	0.000122715		400.2	0.00151	400.2	5.64146e-05
		400.4	0.00434	400.4	7.01226e-05		400.4	0.00142	400.4	4.09586e-05
		400.6	0.00436	400.6	5.04006e-05		400.6	0.00131	400.6	3.70945e-05
		400.8	0.0044	400.8	3.36004e-05		400.8	0.00147	400.8	3.09121e-05
		401	0.00443	401	6.06268e-05		401	0.00159	401	1.46833e-05
		401.2	0.00446	401.2	6.57399e-05		401.2	0.00159	401.2	2.08657e-05
		401.4	0.00462	401.4	5.62442e-05		401.4	0.00158	401.4	1.85473e-05
		401.6	0.00455	401.6	7.01226e-05		401.6	0.00153	401.6	0
		401.8	0.00446	401.8	7.66966e-05		401.8	0.00169	401.8	1.08192e-05
		402	0.00439	402	6.20877e-05		402	0.00162	402	1.54561e-05
		402.2	0.00437	402.2	3.57917e-05		402.2	0.0017	402.2	3.86401e-05
		402.4	0.00431	402.4	6.20877e-05		402.4	0.0018	402.4	5.1005e-05
		402.6	0.00424	402.6	4.60179e-05		402.6	0.00197	402.6	2.24113e-05
		402.8	0.0042	402.8	9.20359e-05		402.8	0.00196	402.8	1.93201e-05
		403	0.00417	403	9.86099e-05		403	0.00187	403	4.55954e-05
		403.2	0.00414	403.2	7.88879e-05		403.2	0.0021	403.2	3.16849e-05
		403.4	0.00408	403.4	7.66966e-05		403.4	0.002	403.4	3.78673e-05
		403.6	0.00399	403.6	0.000109567		403.6	0.00194	403.6	6.10514e-05
		403.8	0.00392	403.8	0.000113949		403.8	0.00192	403.8	3.01393e-05
		404	0.00378	404	7.81575e-05		404	0.00181	404	4.01858e-05
		404.2	0.00382	404.2	8.61924e-05		404.2	0.00177	404.2	2.24113e-05
		404.4	0.00379	404.4	0.000102262		404.4	0.00193	404.4	6.18242e-06
		404.6	0.00374	404.6	9.0575e-05		404.6	0.00192	404.6	2.16385e-05
		404.8	0.00359	404.8	7.37748e-05		404.8	0.00188	404.8	5.17778e-05
		405	0.00351	405	9.49577e-05		405	0.00175	405	2.55025e-05
		405.2	0.00352	405.2	0.000140976		405.2	0.00167	405.2	3.47761e-05
		405.4	0.00352	405.4	0.000118332		405.4	0.00157	405.4	3.16849e-05
		405.6	0.00346	405.6	0.000143167		405.6	0.00165	405.6	2.31841e-05
		405.8	0.00345	405.8	0.000126367		405.8	0.00171	405.8	2.24113e-05
		406	0.00334	406	0.000125636		406	0.00153	406	2.08657e-05
		406.2	0.00328	406.2	0.000106645		406.2	0.00143	406.2	7.72803e-07
		406.4	0.00322	406.4	9.20359e-05		406.4	0.00147	406.4	2.31841e-05
		406.6	0.00327	406.6	9.34968e-05		406.6	0.00135	406.6	4.3277e-05
		406.8	0.00317	406.8	0.00011468		406.8	0.00117	406.8	3.70945e-05
		407	0.00313	407	7.81575e-05		407	0.00132	407	4.79138e-05
		407.2	0.00303	407.2	8.98446e-05		407.2	0.00144	407.2	5.56418e-05
		407.4	0.00291	407.4	9.7149e-05		407.4	0.00126	407.4	3.47761e-05
		407.6	0.00293	407.6	8.69228e-05		407.6	0.00123	407.6	4.86866e-05
		407.8	0.00289	407.8	7.37748e-05		407.8	0.00132	407.8	5.25506e-05
		408	0.0028	408	8.32706e-05		408	0.00114	408	6.95523e-05
		408.2	0.00273	408.2	7.0853e-05		408.2	0.00117	408.2	8.88723e-05
		408.4	0.00266	408.4	6.13573e-05		408.4	0.00114	408.4	8.19171e-05
		408.6	0.00261	408.6	8.18097e-05		408.6	0.00099284	408.6	8.50083e-05
		408.8	0.0025	408.8	0.000118332		408.8	0.00108	408.8	6.87795e-05
		409	0.00242	409	0.000143167		409	0.00119	409	4.09586e-05
		409.2	0.00249	409.2	0.000176037		409.2	0.00121	409.2	3.55489e-05
		409.4	0.00238	409.4	0.000158506		409.4	0.00119	409.4	4.63682e-05
		409.6	0.00238	409.6	0.000134402		409.6	0.00105	409.6	4.09586e-05
		409.8	0.00232	409.8	0.000142437		409.8	0.00112	409.8	4.09586e-05
		410	0.0023	410	0.000176037		410	0.00113	410	4.25042e-05
		410.2	0.00223	410.2	0.000183341		410.2	0.00122	410.2	3.86401e-05
		410.4	0.00223	410.4	0.000173846		410.4	0.00124	410.4	6.10514e-05
		410.6	0.00222	410.6	0.000160698		410.6	0.0011	410.6	5.33234e-05
		410.8	0.00217	410.8	0.000155584		410.8	0.00136	410.8	5.79602e-05
		411	0.00213	411	0.000159237		411	0.00168	411	5.56418e-05
		411.2	0.0021	411.2	0.000140245		411.2	0.00185	411.2	6.2597e-05
		411.4	0.00202	411.4	0.000173846		411.4	0.00185	411.4	6.87795e-05
		411.6	0.00195	411.6	0.000184802		411.6	0.00203	411.6	0.000110511
		411.8	0.00196	411.8	0.000183341		411.8	0.00217	411.8	9.66004e-05
		412	0.00194	412	0.000146819		412	0.00222	412	0.000114375
		412.2	0.00183	412.2	0.000149011		412.2	0.00228	412.2	8.34627e-05
		412.4	0.00179	412.4	0.000167272		412.4	0.00253	412.4	9.96916e-05
		412.6	0.00186	412.6	0.000138784		412.6	0.00261	412.6	0.000111284
		412.8	0.00181	412.8	0.000171654		412.8	0.0026	412.8	0.000123648
		413	0.00181	413	0.000138784		413	0.00249	413	0.000112829
		413.2	0.00175	413.2	0.000140976		413.2	0.00237	413.2	0.000130604
		413.4	0.00166	413.4	0.000121984		413.4	0.00262	413.4	0.000105101
		413.6	0.00163	413.6	0.000110297		413.6	0.0028	413.6	9.27363e-05
		413.8	0.00151	413.8	0.000146089		413.8	0.00283	413.8	9.8146e-05
		414	0.00142	414	0.00018042		414	0.0028	414	0.000111284
		414.2	0.00142	414.2	0.000188454		414.2	0.003	414.2	0.000103556
		414.4	0.00139	414.4	0.000172385		414.4	0.00333	414.4	9.8146e-05
		414.6	0.00139	414.6	0.000158506		414.6	0.00339	414.6	0.000118239
		414.8	0.00139	414.8	0.000151932		414.8	0.00372	414.8	0.000111284
		415	0.00132	415	0.000144628		415	0.00365	415	0.000127512
		415.2	0.00127	415.2	0.000167272		415.2	0.00378	415.2	0.000125967
		415.4	0.00124	415.4	0.000154124		415.4	0.00386	415.4	0.000105101
		415.6	0.00122	415.6	0.000149011		415.6	0.00394	415.6	0.000110511
		415.8	0.00122	415.8	0.000167272		415.8	0.0039	415.8	0.000128285
		416	0.00122	416	0.00019722		416	0.00381	416	0.000132149
		416.2	0.00114	416.2	0.000179689		416.2	0.00388	416.2	0.000157652
		416.4	0.00108	416.4	0.000208176		416.4	0.00377	416.4	0.000137559
		416.6	0.00105	416.6	0.000203063		416.6	0.00353	416.6	0.000139105
		416.8	0.00104	416.8	0.000192837		416.8	0.00357	416.8	0.000122103
		417	0.00101	417	0.000154854		417	0.00365	417	0.000136786
		417.2	0.000990053	417.2	0.000158506		417.2	0.0038	417.2	0.000109738
		417.4	0.000932492	417.4	0.000173846		417.4	0.00387	417.4	9.50548e-05
		417.6	0.00102	417.6	0.00014828		417.6	0.00381	417.6	0.000105101
		417.8	0.00104	417.8	0.000132941		417.8	0.00359	417.8	0.000101237
		418	0.00109	418	0.00013148		418	0.00345	418	0.000137559
		418.2	0.00112	418.2	0.000126367		418.2	0.00324	418.2	0.00012133
		418.4	0.00106	418.4	0.000123445		418.4	0.00324	418.4	0.000120557
		418.6	0.00099581	418.6	0.000108106		418.6	0.00329	418.6	0.000142969
		418.8	0.000929614	418.8	0.000111027		418.8	0.00315	418.8	0.000128285
		419	0.000997249	419	0.000153393		419	0.00312	419	0.000108192
		419.2	0.000942565	419.2	0.000133671		419.2	0.00299	419.2	0.000105101
		419.4	0.000959834	419.4	0.000159967		419.4	0.0028	419.4	8.57811e-05
		419.6	0.000928175	419.6	0.000120523		419.6	0.00276	419.6	9.89188e-05
		419.8	0.000850467	419.8	0.000137323		419.8	0.00253	419.8	7.88259e-05
		420	0.000916663	420	0.000138784		420	0.00251	420	4.63682e-05
		420.2	0.000866297	420.2	0.000163619		420.2	0.00237	420.2	2.00929e-05
		420.4	0.000899394	420.4	0.000144628		420.4	0.00221	420.4	3.24577e-05
		420.6	0.000877809	420.6	0.000183341		420.6	0.00223	420.6	3.01393e-05
		420.8	0.000821687	420.8	0.000186994		420.8	0.00222	420.8	4.09586e-05
		421	0.000758369	421	0.000159967		421	0.00211	421	4.25042e-05
		421.2	0.000795784	421.2	0.000170924		421.2	0.00206	421.2	6.41426e-05
		421.4	0.000713759	421.4	0.000158506		421.4	0.002	421.4	5.40962e-05
		421.6	0.000735345	421.6	0.000146089		421.6	0.00214	421.6	7.18707e-05
		421.8	0.00074254	421.8	0.000127828		421.8	0.00199	421.8	5.79602e-05
		422	0.000705125	422	0.000149741		422	0.00183	422	6.10514e-05
		422.2	0.000661954	422.2	0.000173846		422.2	0.00172	422.2	7.72803e-05
		422.4	0.000587125	422.4	0.000163619		422.4	0.0015	422.4	7.10979e-05
		422.6	0.000602954	422.6	0.000156315		422.6	0.00166	422.6	7.34163e-05
		422.8	0.000558344	422.8	0.000163619		422.8	0.00163	422.8	0.00010201
		423	0.00047488	423	0.00018115		423	0.00155	423	8.42355e-05
		423.2	0.00047488	423.2	0.000158506		423.2	0.00157	423.2	6.80067e-05
		423.4	0.000561222	423.4	0.000176767		423.4	0.00151	423.4	6.2597e-05
		423.6	0.000602954	423.6	0.000184802		423.6	0.00153	423.6	5.64146e-05
		423.8	0.000569856	423.8	0.000159967		423.8	0.00154	423.8	5.56418e-05
		424	0.000512295	424	0.000167272		424	0.00157	424	6.02786e-05
		424.2	0.000510856	424.2	0.000150471		424.2	0.00143	424.2	7.03251e-05
		424.4	0.000467685	424.4	0.000137323		424.4	0.00119	424.4	6.72339e-05
		424.6	0.000440344	424.6	0.000126367		424.6	0.00122	424.6	5.64146e-05
		424.8	0.000461929	424.8	0.000138054		424.8	0.00125	424.8	5.4869e-05
		425	0.000479197	425	0.00011468		425	0.00129	425	5.64146e-05
		425.2	0.000529563	425.2	0.000119062		425.2	0.00124	425.2	8.50083e-05
		425.4	0.00051949	425.4	9.20359e-05		425.4	0.00115	425.4	7.49619e-05
		425.6	0.000469124	425.6	9.49577e-05		425.6	0.00109	425.6	7.57347e-05
		425.8	0.000438904	425.8	9.0575e-05		425.8	0.000929165	425.8	5.64146e-05
		426	0.000398612	426	9.20359e-05		426	0.000929165	426	5.02322e-05
		426.2	0.000476319	426.2	0.000105184		426.2	0.000880185	426.2	5.1005e-05
		426.4	0.00046049	426.4	9.78794e-05		426.4	0.000831204	426.4	6.95523e-05
		426.6	0.000436026	426.6	0.000113949		426.6	0.00106	426.6	7.34163e-05
		426.8	0.000369831	426.8	0.00014755		426.8	0.000914471	426.8	6.6461e-05
		427	0.000333855	427	0.000154854		427	0.000904675	427	6.2597e-05
		427.2	0.000325221	427.2	0.00016435		427.2	0.000801815	427.2	0.00010742
		427.4	0.000348246	427.4	0.000171654		427.4	0.00102	427.4	0.000108192
		427.6	0.000398612	427.6	0.000204524		427.6	0.000885083	427.6	0.000108965
		427.8	0.000372709	427.8	0.000184072		427.8	0.00102	427.8	0.00010201
		428	0.000355441	428	0.000174576		428	0.00113	428	0.000108192
		428.2	0.000351124	428.2	0.000183341		428.2	0.000978146	428.2	9.19635e-05
		428.4	0.000355441	428.4	0.000160698		428.4	0.000894879	428.4	0.000111284
		428.6	0.000320904	428.6	0.000172385		428.6	0.000806714	428.6	8.57811e-05
		428.8	0.000306514	428.8	0.000154854		428.8	0.000673486	428.8	8.26899e-05
		429	0.000361197	429	0.00016435		429	0.000761161	429	0.00012674
		429.2	0.000305075	429.2	0.00016435		429.2	0.00081651	429.2	0.00014065
		429.4	0.000323782	429.4	0.000178959		429.4	0.000773407	429.4	0.000143741
		429.6	0.000273416	429.6	0.00016508		429.6	0.000702874	429.6	0.000148378
		429.8	0.000310831	429.8	0.000198681		429.8	0.000683772	429.8	0.000138332
		430	0.000271977	430	0.000143167		430	0.000706303	430	0.00014065
		430.2	0.000214416	430.2	0.00016508		430.2	0.000629893	430.2	0.00011592
		430.4	0.00019283	430.4	0.000168002		430.4	0.000495196	430.4	0.000104328
		430.6	0.00017844	430.6	0.000144628		430.6	0.000564259	430.6	0.000112829
		430.8	0.000217294	430.8	0.000130019		430.8	0.000649975	430.8	0.000112056
		431	0.000319465	431	0.000121984		431	0.00066173	431	0.000118239
		431.2	0.000332416	431.2	0.000137323		431.2	0.000821408	431.2	9.35092e-05
		431.4	0.000377026	431.4	0.000168002		431.4	0.000914471	431.4	7.88259e-05
		431.6	0.000358319	431.6	0.000182611		431.6	0.000880185	431.6	7.65075e-05
		431.8	0.000315148	431.8	0.000121984		431.8	0.000909573	431.8	9.4282e-05
		432	0.000332416	432	0.000120523		432	0.000929165	432	9.19635e-05
		432.2	0.00031227	432.2	0.000118332		432.2	0.000728834	432.2	0.000112056
		432.4	0.000391416	432.4	9.20359e-05		432.4	0.000811612	432.4	0.000127512
		432.6	0.000348246	432.6	0.000113949		432.6	0.00086549	432.6	0.000112056
		432.8	0.000307953	432.8	0.000163619		432.8	0.000811612	432.8	0.000113602
		433	0.00032666	433	0.000151932		433	0.000628423	433	0.000125967
		433.2	0.000248952	433.2	0.000145358		433.2	0.000581892	433.2	0.000130604
		433.4	0.000292123	433.4	0.000135132		433.4	0.000498135	433.4	0.000156106
		433.6	0.000175562	433.6	0.000143167		433.6	0.000481971	433.6	0.000159197
		433.8	0.000181318	433.8	0.000127828		433.8	0.000371274	433.8	0.000149151
		434	0.000156854	434	0.000109567		434	0.000583851	434	0.000151469
		434.2	0.00017844	434.2	0.000107375		434.2	0.000565238	434.2	0.000168471
		434.4	0.000189952	434.4	0.000121254		434.4	0.000550544	434.4	0.000166925
		434.6	0.000142464	434.6	0.000151932		434.6	0.000607852	434.6	0.000149151
		434.8	0.000139586	434.8	0.000142437		434.8	0.000720997	434.8	0.000175426
		435	0.000161171	435	0.00013148		435	0.000594627	435	0.000150697
		435.2	0.000191391	435.2	0.000154854		435.2	0.000502053	435.2	0.00012133
		435.4	0.000200025	435.4	0.000132941		435.4	0.000597566	435.4	0.000127512
		435.6	0.000225928	435.6	0.000113219		435.6	0.000487359	435.6	0.000105101
		435.8	0.000153976	435.8	0.000152663		435.8	0.00053634	435.8	9.35092e-05
		436	0.000138147	436	0.000161428		436	0.000517727	436	0.000114375
		436.2	0.000143903	436.2	0.000196489		436.2	0.000686221	436.2	0.00010742
		436.4	0.000221611	436.4	0.00021475		436.4	0.000536829	436.4	0.000106647
		436.6	0.000274855	436.6	0.000206716		436.6	0.000590708	436.6	0.000111284
		436.8	0.000248952	436.8	0.000169463		436.8	0.000525564	436.8	0.000149924
		437	0.00016405	437	0.000159967		437	0.000604913	437	0.000151469
		437.2	0.000168367	437.2	0.000146089		437.2	0.000521645	437.2	0.000139105
		437.4	0.000155415	437.4	0.000156315		437.4	0.000376662	437.4	0.000141423
		437.6	0.000107927	437.6	0.000130019		437.6	0.000231189	437.6	0.000149151
		437.8	5.46832e-05	437.8	0.000149741		437.8	0.000182209	437.8	0.000187791
		438	1.72684e-05	438	0.00018188		438	3.18375e-05	438	0.000143741
		438.2	5.18051e-05	438.2	0.000133671		438.2	7.54304e-05	438.2	0.000153788
		438.4	9.3537e-05	438.4	0.000165811		438.4	7.59202e-05	438.4	0.000129831
		438.6	9.64151e-05	438.6	0.000173115		438.6	0.000103349	438.6	0.000156106
		438.8	3.88538e-05	438.8	0.000186263		438.8	0.000105309	438.8	9.8146e-05
		439	0	439	0.00016435		439	3.86948e-05	439	0.000119012
		439.2	1.29513e-05	439.2	0.000158506		439.2	0	439.2	0.000130604
		439.4	0.000116562	439.4	0.000153393		439.4	0.000117064	439.4	0.000101237
		439.6	9.49761e-05	439.6	0.000155584		439.6	0.000185637	439.6	0.000105101
		439.8	8.05857e-05	439.8	0.000161428		439.8	0.000418296	439.8	0.000142969
		440	0.000149659	440	0.000155584		440	0.000524584	440	0.000141423
		440.2	0.000246074	440.2	0.000167272		440.2	0.000618627	440.2	0.000207111
		440.4	0.000215855	440.4	0.000173846		440.4	0.000788591	440.4	0.000207111
		440.6	0.00020866	440.6	0.000176767		440.6	0.000899777	440.6	0.000189337
		440.8	0.000332416	440.8	0.000146819		440.8	0.000978146	440.8	0.000194746
		441	0.00034105	441	0.000160698		441	0.000978146	441	0.000233386
		441.2	0.000394295	441.2	0.000124906		441.2	0.00111	441.2	0.000231841
		441.4	0.000410124	441.4	0.000168002		441.4	0.00109	441.4	0.00019011
		441.6	0.000414441	441.6	0.000176037		441.6	0.00129	441.6	0.000193974
		441.8	0.000545393	441.8	0.000129289		441.8	0.00136	441.8	0.000193201
		442	0.000592881	442	0.000121984		442	0.00168	442	0.00020402
		442.2	0.000647564	442.2	0.000144628		442.2	0.00193	442.2	0.000193201
		442.4	0.000710881	442.4	0.00016508		442.4	0.00222	442.4	0.000202474
		442.6	0.000693613	442.6	0.000145358		442.6	0.00243	442.6	0.000180836
		442.8	0.000821687	442.8	0.000127828		442.8	0.00289	442.8	0.000159197
		443	0.000903712	443	0.000176767		443	0.00328	443	0.000186245
		443.2	0.000959834	443.2	0.00019722		443.2	0.00357	443.2	0.000225658
		443.4	0.00105	443.4	0.000207446		443.4	0.00373	443.4	0.000216385
		443.6	0.00112	443.6	0.000212559		443.6	0.00405	443.6	0.000272799
		443.8	0.00113	443.8	0.000195759		443.8	0.00441	443.8	0.000279755
		444	0.00129	444	0.00019795		444	0.00482	444	0.000245751
		444.2	0.00133	444.2	0.000176037		444.2	0.00533	444.2	0.000289801
		444.4	0.00149	444.4	0.000157045		444.4	0.0059	444.4	0.000328441
		444.6	0.00157	444.6	0.000161428		444.6	0.00617	444.6	0.000307576
		444.8	0.00175	444.8	0.00014828		444.8	0.00616	444.8	0.000305257
		445	0.00195	445	0.000156315		445	0.0072	445	0.000326896
		445.2	0.00219	445.2	0.000138054		445.2	0.0077	445.2	0.000360126
		445.4	0.00233	445.4	0.000172385		445.4	0.0083	445.4	0.000392584
		445.6	0.00241	445.6	0.000157045		445.6	0.00874	445.6	0.000418086
		445.8	0.00256	445.8	0.000168002		445.8	0.00906	445.8	0.000425042
		446	0.00273	446	0.000154854		446	0.00975	446	0.000453635
		446.2	0.00282	446.2	0.000146089		446.2	0.0105	446.2	0.000479911
		446.4	0.00295	446.4	0.000151932		446.4	0.01094	446.4	0.000487639
		446.6	0.00317	446.6	0.00018115		446.6	0.01117	446.6	0.000508504
		446.8	0.00337	446.8	0.000196489		446.8	0.01157	446.8	0.00050464
		447	0.00361	447	0.000154854		447	0.0118	447	0.000520869
		447.2	0.00386	447.2	0.000163619		447.2	0.01213	447.2	0.000512368
		447.4	0.00411	447.4	0.000159967		447.4	0.01235	447.4	0.000508504
		447.6	0.00429	447.6	0.000155584		447.6	0.01225	447.6	0.000487639
		447.8	0.00453	447.8	0.000167272		447.8	0.01218	447.8	0.000486866
		448	0.00483	448	0.000129289		448	0.01216	448	0.00054328
		448.2	0.00517	448.2	0.00014828		448.2	0.01227	448.2	0.000537871
		448.4	0.00547	448.4	0.000191376		448.4	0.01265	448.4	0.000527052
		448.6	0.00591	448.6	0.000166541		448.6	0.01284	448.6	0.000575738
		448.8	0.00636	448.8	0.000186263		448.8	0.01293	448.8	0.000537871
		449	0.00676	449	0.000184072		449	0.01306	449	0.000604332
		449.2	0.00732	449.2	0.000186263		449.2	0.01306	449.2	0.000598922
		449.4	0.00795	449.4	0.000217672		449.4	0.01307	449.4	0.00063138
		449.6	0.00836	449.6	0.000207446		449.6	0.01322	449.6	0.00059274
		449.8	0.00886	449.8	0.000205985		449.8	0.0134	449.8	0.000569556
		450	0.00955	450	0.000235203		450	0.01331	450	0.000554872
		450.2	0.01013	450.2	0.000224246		450.2	0.01355	450.2	0.000615924
		450.4	0.01073	450.4	0.000237394		450.4	0.01352	450.4	0.000624425
		450.6	0.01153	450.6	0.000221324		450.6	0.01354	450.6	0.000704023
		450.8	0.01221	450.8	0.000237394		450.8	0.01363	450.8	0.000736481
		451	0.01305	451	0.000219864		451	0.01376	451	0.000734936
		451.2	0.01389	451.2	0.000226438		451.2	0.01347	451.2	0.00072798
		451.4	0.01465	451.4	0.000241046		451.4	0.0131	451.4	0.000785168
		451.6	0.01572	451.6	0.00019722		451.6	0.01272	451.6	0.000808352
		451.8	0.01661	451.8	0.000235933		451.8	0.01235	451.8	0.000800624
		452	0.01743	452	0.000228629		452	0.0122	452	0.000903407
		452.2	0.0186	452.2	0.000270995		452.2	0.0121	452.2	0.000838491
		452.4	0.01947	452.4	0.000237394		452.4	0.01175	452.4	0.000924272
		452.6	0.02091	452.6	0.00026296		452.6	0.01147	452.6	0.000900315
		452.8	0.0219	452.8	0.000229359		452.8	0.01164	452.8	0.000952093
		453	0.02329	453	0.000219133		453	0.01132	453	0.00101
		453.2	0.02452	453.2	0.000195028		453.2	0.01117	453.2	0.00102
		453.4	0.02601	453.4	0.00026369		453.4	0.01128	453.4	0.000972186
		453.6	0.02739	453.6	0.000282682		453.6	0.01122	453.6	0.000983778
		453.8	0.02917	453.8	0.000254925		453.8	0.01148	453.8	0.000976823
		454	0.0312	454	0.000303865		454	0.0112	454	0.000972959
		454.2	0.03347	454.2	0.000310439		454.2	0.01105	454.2	0.00102
		454.4	0.03549	454.4	0.000268803		454.4	0.01142	454.4	0.00109
		454.6	0.03775	454.6	0.000288525		454.6	0.01159	454.6	0.00111
		454.8	0.04084	454.8	0.000303865		454.8	0.01179	454.8	0.00114
		455	0.04332	455	0.000284143		455	0.01169	455	0.00117
		455.2	0.0462	455.2	0.00028049		455.2	0.01153	455.2	0.00114
		455.4	0.04976	455.4	0.00024762		455.4	0.01175	455.4	0.00116
		455.6	0.05296	455.6	0.000243968		455.6	0.01154	455.6	0.00122
		455.8	0.056	455.8	0.000326508		455.8	0.01168	455.8	0.00125
		456	0.06018	456	0.000382022		456	0.01154	456	0.00122
		456.2	0.06348	456.2	0.00039444		456.2	0.01152	456.2	0.00131
		456.4	0.06751	456.4	0.000393709		456.4	0.01144	456.4	0.0014
		456.6	0.07203	456.6	0.000435344		456.6	0.0114	456.6	0.00124
		456.8	0.0766	456.8	0.000431692		456.8	0.01131	456.8	0.00131
		457	0.08162	457	0.000471867		457	0.01147	457	0.00138
		457.2	0.08699	457.2	0.000437536		457.2	0.01161	457.2	0.00137
		457.4	0.09214	457.4	0.000398092		457.4	0.01182	457.4	0.00145
		457.6	0.09779	457.6	0.000424388		457.6	0.01176	457.6	0.00142
		457.8	0.10348	457.8	0.000433884		457.8	0.01188	457.8	0.00139
		458	0.11023	458	0.000453606		458	0.01179	458	0.00142
		458.2	0.11721	458.2	0.000443379		458.2	0.0119	458.2	0.00142
		458.4	0.12481	458.4	0.000491589		458.4	0.01169	458.4	0.00145
		458.6	0.13225	458.6	0.000535415		458.6	0.01198	458.6	0.00147
		458.8	0.14015	458.8	0.000591659		458.8	0.01223	458.8	0.00148
		459	0.14752	459	0.000588738		459	0.01246	459	0.0015
		459.2	0.15759	459.2	0.000566094		459.2	0.01216	459.2	0.0016
		459.4	0.16738	459.4	0.000582894		459.4	0.01222	459.4	0.0016
		459.6	0.17788	459.6	0.000640599		459.6	0.01232	459.6	0.00163
		459.8	0.18896	459.8	0.000661052		459.8	0.01238	459.8	0.00166
		460	0.20062	460	0.000701226		460	0.01295	460	0.00167
		460.2	0.21285	460.2	0.000761853		460.2	0.01294	460.2	0.00172
		460.4	0.22523	460.4	0.000701226		460.4	0.01314	460.4	0.00177
		460.6	0.23775	460.6	0.000761122		460.6	0.01316	460.6	0.00177
		460.8	0.25214	460.8	0.000747244		460.8	0.01325	460.8	0.00176
		461	0.26667	461	0.000726061		461	0.01297	461	0.00165
		461.2	0.28207	461.2	0.000846584		461.2	0.0131	461.2	0.00166
		461.4	0.29905	461.4	0.000953229		461.4	0.01365	461.4	0.00168
		461.6	0.31459	461.6	0.00097076		461.6	0.01397	461.6	0.00163
		461.8	0.33272	461.8	0.00103		461.8	0.01407	461.8	0.00165
		462	0.35085	462	0.00108		462	0.01383	462	0.00176
		462.2	0.36985	462.2	0.00108		462.2	0.01406	462.2	0.00188
		462.4	0.38899	462.4	0.00112		462.4	0.0141	462.4	0.00192
		462.6	0.40841	462.6	0.00117		462.6	0.01394	462.6	0.00199
		462.8	0.42842	462.8	0.00124		462.8	0.01383	462.8	0.00196
		463	0.44871	463	0.0013		463	0.01393	463	0.00189
		463.2	0.47	463.2	0.00135		463.2	0.01427	463.2	0.00196
		463.4	0.49116	463.4	0.00139		463.4	0.01459	463.4	0.00202
		463.6	0.51318	463.6	0.0014		463.6	0.01473	463.6	0.00198
		463.8	0.53649	463.8	0.00145		463.8	0.01457	463.8	0.00223
		464	0.55836	464	0.00147		464	0.01451	464	0.00215
		464.2	0.58067	464.2	0.00144		464.2	0.01424	464.2	0.00214
		464.4	0.6047	464.4	0.00152		464.4	0.01414	464.4	0.00213
		464.6	0.62643	464.6	0.00149		464.6	0.01458	464.6	0.00222
		464.8	0.6483	464.8	0.00156		464.8	0.01482	464.8	0.0021
		465	0.66989	465	0.00158		465	0.0151	465	0.00213
		465.2	0.69104	465.2	0.00178		465.2	0.01556	465.2	0.00218
		465.4	0.71306	465.4	0.00176		465.4	0.01562	465.4	0.00224
		465.6	0.73479	465.6	0.0017		465.6	0.01598	465.6	0.00227
		465.8	0.75277	465.8	0.00175		465.8	0.01588	465.8	0.00236
		466	0.77278	466	0.00184		466	0.01612	466	0.00232
		466.2	0.79177	466.2	0.00187		466.2	0.01628	466.2	0.00233
		466.4	0.81048	466.4	0.00204		466.4	0.01623	466.4	0.00237
		466.6	0.82746	466.6	0.0021		466.6	0.01595	466.6	0.00248
		466.8	0.84444	466.8	0.00193		466.8	0.01577	466.8	0.00243
		467	0.86041	467	0.00181		467	0.01596	467	0.00246
		467.2	0.87668	467.2	0.00183		467.2	0.01594	467.2	0.00238
		467.4	0.89207	467.4	0.00196		467.4	0.01581	467.4	0.00237
		467.6	0.90618	467.6	0.00205		467.6	0.01589	467.6	0.00245
		467.8	0.91898	467.8	0.00214		467.8	0.01626	467.8	0.00265
		468	0.93078	468	0.00225		468	0.0162	468	0.00264
		468.2	0.94172	468.2	0.00227		468.2	0.01661	468.2	0.00262
		468.4	0.94978	468.4	0.00225		468.4	0.01649	468.4	0.00269
		468.6	0.96115	468.6	0.00229		468.6	0.01667	468.6	0.0027
		468.8	0.9669	468.8	0.00246		468.8	0.01701	468.8	0.00273
		469	0.97352	469	0.00246		469	0.0172	469	0.00272
		469.2	0.97928	469.2	0.00251		469.2	0.01717	469.2	0.00281
		469.4	0.98532	469.4	0.0025		469.4	0.01728	469.4	0.00276
		469.6	0.9905	469.6	0.00254		469.6	0.01735	469.6	0.00265
		469.8	0.99338	469.8	0.00271		469.8	0.01733	469.8	0.00278
		470	0.9964	470	0.00259		470	0.01704	470	0.00295
		470.2	0.9987	470.2	0.00257		470.2	0.01743	470.2	0.00292
		470.4	0.99957	470.4	0.00261		470.4	0.01771	470.4	0.0029
		470.6	1	470.6	0.00256		470.6	0.018	470.6	0.00288
		470.8	0.99899	470.8	0.00267		470.8	0.0179	470.8	0.00293
		471	0.99712	471	0.00266		471	0.01777	471	0.00291
		471.2	0.9954	471.2	0.00259		471.2	0.01767	471.2	0.00303
		471.4	0.99424	471.4	0.00288		471.4	0.01778	471.4	0.00296
		471.6	0.99194	471.6	0.00272		471.6	0.01844	471.6	0.00288
		471.8	0.98806	471.8	0.00268		471.8	0.01878	471.8	0.00298
		472	0.98388	472	0.0027		472	0.01893	472	0.00295
		472.2	0.98	472.2	0.00264		472.2	0.01848	472.2	0.00291
		472.4	0.9741	472.4	0.0027		472.4	0.0184	472.4	0.00303
		472.6	0.96719	472.6	0.00277		472.6	0.01886	472.6	0.00297
		472.8	0.96129	472.8	0.00288		472.8	0.01876	472.8	0.0031
		473	0.95525	473	0.00281		473	0.0189	473	0.00315
		473.2	0.94733	473.2	0.00291		473.2	0.01904	473.2	0.00317
		473.4	0.94229	473.4	0.00292		473.4	0.01917	473.4	0.00313
		473.6	0.93553	473.6	0.00293		473.6	0.01939	473.6	0.00301
		473.8	0.92877	473.8	0.00292		473.8	0.01937	473.8	0.00294
		474	0.921	474	0.00295		474	0.01928	474	0.00318
		474.2	0.91078	474.2	0.00316		474.2	0.0196	474.2	0.00319
		474.4	0.90315	474.4	0.00312		474.4	0.0196	474.4	0.00326
		474.6	0.89351	474.6	0.00316		474.6	0.01941	474.6	0.00325
		474.8	0.88574	474.8	0.00317		474.8	0.01953	474.8	0.00325
		475	0.87682	475	0.00305		475	0.02006	475	0.00346
		475.2	0.86862	475.2	0.00319		475.2	0.01998	475.2	0.00356
		475.4	0.85912	475.4	0.00341		475.4	0.0204	475.4	0.00356
		475.6	0.85005	475.6	0.00351		475.6	0.02076	475.6	0.00378
		475.8	0.84113	475.8	0.00364		475.8	0.02066	475.8	0.00386
		476	0.8325	476	0.00353		476	0.02107	476	0.00388
		476.2	0.82458	476.2	0.00346		476.2	0.02192	476.2	0.00391
		476.4	0.81638	476.4	0.00342		476.4	0.02256	476.4	0.00385
		476.6	0.80688	476.6	0.00358		476.6	0.02301	476.6	0.00387
		476.8	0.7981	476.8	0.00375		476.8	0.02317	476.8	0.00403
		477	0.78861	477	0.0038		477	0.02353	477	0.00408
		477.2	0.77925	477.2	0.00371		477.2	0.02396	477.2	0.00419
		477.4	0.77206	477.4	0.00392		477.4	0.02458	477.4	0.00434
		477.6	0.76242	477.6	0.00397		477.6	0.02544	477.6	0.00438
		477.8	0.75393	477.8	0.00407		477.8	0.0256	477.8	0.00442
		478	0.74472	478	0.00412		478	0.02593	478	0.00444
		478.2	0.73579	478.2	0.00421		478.2	0.02653	478.2	0.00468
		478.4	0.72716	478.4	0.00447		478.4	0.02677	478.4	0.00469
		478.6	0.7191	478.6	0.00447		478.6	0.02755	478.6	0.00497
		478.8	0.71133	478.8	0.00471		478.8	0.02794	478.8	0.00511
		479	0.70385	479	0.00529		479	0.02865	479	0.00537
		479.2	0.6968	479.2	0.00527		479.2	0.029	479.2	0.00561
		479.4	0.68874	479.4	0.00558		479.4	0.02938	479.4	0.00571
		479.6	0.6814	479.6	0.00553		479.6	0.02996	479.6	0.006
		479.8	0.67406	479.8	0.00581		479.8	0.03037	479.8	0.00604
		480	0.66701	480	0.00578		480	0.03058	480	0.00615
		480.2	0.65924	480.2	0.0058		480.2	0.03117	480.2	0.00648
		480.4	0.65219	480.4	0.00604		480.4	0.0312	480.4	0.00682
		480.6	0.64499	480.6	0.00672		480.6	0.0318	480.6	0.00699
		480.8	0.63866	480.8	0.00666		480.8	0.03289	480.8	0.00773
		481	0.63118	481	0.00726		481	0.03321	481	0.00805
		481.2	0.62413	481.2	0.00719		481.2	0.03397	481.2	0.00843
		481.4	0.61736	481.4	0.0079		481.4	0.03463	481.4	0.00916
		481.6	0.61161	481.6	0.00778		481.6	0.03568	481.6	0.00965
		481.8	0.60542	481.8	0.00777		481.8	0.036	481.8	0.01015
		482	0.59937	482	0.00916		482	0.03655	482	0.01097
		482.2	0.59203	482.2	0.01031		482.2	0.03704	482.2	0.01137
		482.4	0.58657	482.4	0.00977		482.4	0.03786	482.4	0.0124
		482.6	0.58023	482.6	0.01143		482.6	0.03787	482.6	0.01366
		482.8	0.57405	482.8	0.01309		482.8	0.03865	482.8	0.01452
		483	0.56901	483	0.01445		483	0.03943	483	0.01561
		483.2	0.56426	483.2	0.0152		483.2	0.04023	483.2	0.01661
		483.4	0.55793	483.4	0.01667		483.4	0.04054	483.4	0.01746
		483.6	0.55261	483.6	0.01787		483.6	0.04119	483.6	0.0185
		483.8	0.54699	483.8	0.01934		483.8	0.04173	483.8	0.01973
		484	0.54282	484	0.02062		484	0.04288	484	0.02124
		484.2	0.53821	484.2	0.02206		484.2	0.04375	484.2	0.02247
		484.4	0.53433	484.4	0.02297		484.4	0.04441	484.4	0.02371
		484.6	0.53073	484.6	0.01904		484.6	0.04497	484.6	0.02506
		484.8	0.52699	484.8	0.02289		484.8	0.04605	484.8	0.02642
		485	0.52282	485	0.02565		485	0.04678	485	0.02811
		485.2	0.51864	485.2	0.02875		485.2	0.04703	485.2	0.02976
		485.4	0.51519	485.4	0.03115		485.4	0.04806	485.4	0.03104
		485.6	0.51159	485.6	0.03408		485.6	0.04884	485.6	0.03343
		485.8	0.50871	485.8	0.03667		485.8	0.04972	485.8	0.03567
		486	0.50555	486	0.03929		486	0.0509	486	0.03752
		486.2	0.50339	486.2	0.04183		486.2	0.05217	486.2	0.03998
		486.4	0.50123	486.4	0.04465		486.4	0.05266	486.4	0.04255
		486.6	0.49936	486.6	0.04773		486.6	0.05467	486.6	0.04585
		486.8	0.49691	486.8	0.05127		486.8	0.05629	486.8	0.04874
		487	0.49432	487	0.05485		487	0.05834	487	0.05327
		487.2	0.49245	487.2	0.05808		487.2	0.05981	487.2	0.05856
		487.4	0.4913	487.4	0.06225		487.4	0.06221	487.4	0.06373
		487.6	0.4903	487.6	0.06691		487.6	0.06398	487.6	0.06951
		487.8	0.48842	487.8	0.07134		487.8	0.06584	487.8	0.07556
		488	0.48756	488	0.07606		488	0.06839	488	0.08253
		488.2	0.48612	488.2	0.08132		488.2	0.07167	488.2	0.09018
		488.4	0.48583	488.4	0.08541		488.4	0.07549	488.4	0.10038
		488.6	0.48483	488.6	0.09177		488.6	0.08058	488.6	0.11166
		488.8	0.4854	488.8	0.0979		488.8	0.08519	488.8	0.12581
		489	0.4844	489	0.10433		489	0.0915	489	0.14064
		489.2	0.4844	489.2	0.11032		489.2	0.09817	489.2	0.15703
		489.4	0.48483	489.4	0.11733		489.4	0.10566	489.4	0.17418
		489.6	0.48497	489.6	0.12464		489.6	0.11364	489.6	0.19373
		489.8	0.48511	489.8	0.13311		489.8	0.12329	489.8	0.21561
		490	0.48511	490	0.13983		490	0.13353	490	0.23871
		490.2	0.48569	490.2	0.14794		490.2	0.14548	490.2	0.26622
		490.4	0.48727	490.4	0.15699		490.4	0.15876	490.4	0.29466
		490.6	0.48814	490.6	0.16664		490.6	0.17365	490.6	0.32527
		490.8	0.489	490.8	0.17584		490.8	0.1904	490.8	0.35687
		491	0.49044	491	0.1849		491	0.2094	491	0.3891
		491.2	0.49245	491.2	0.19469		491.2	0.2313	491.2	0.42326
		491.4	0.49461	491.4	0.20411		491.4	0.25197	491.4	0.45718
		491.6	0.49778	491.6	0.21477		491.6	0.27856	491.6	0.4949
		491.8	0.50037	491.8	0.22588		491.8	0.30535	491.8	0.53385
		492	0.50267	492	0.23902		492	0.33288	492	0.57164
		492.2	0.50512	492.2	0.24962		492.2	0.35923	492.2	0.61012
		492.4	0.50943	492.4	0.26276		492.4	0.3896	492.4	0.64814
		492.6	0.51289	492.6	0.27518		492.6	0.42115	492.6	0.68315
		492.8	0.5162	492.8	0.28855		492.8	0.45288	492.8	0.71855
		493	0.51879	493	0.30199		493	0.48962	493	0.75556
		493.2	0.52239	493.2	0.31536		493.2	0.5195	493.2	0.79057
		493.4	0.52541	493.4	0.33048		493.4	0.55232	493.4	0.82226
		493.6	0.53044	493.6	0.34413		493.6	0.58758	493.6	0.85471
		493.8	0.53476	493.8	0.35845		493.8	0.61697	493.8	0.88176
		494	0.53879	494	0.37226		494	0.64881	494	0.90804
		494.2	0.54397	494.2	0.38782		494.2	0.68114	494.2	0.92967
		494.4	0.54886	494.4	0.40367		494.4	0.70954	494.4	0.94745
		494.6	0.55419	494.6	0.41988		494.6	0.73844	494.6	0.96059
		494.8	0.55937	494.8	0.43471		494.8	0.77126	494.8	0.97682
		495	0.5657	495	0.451		495	0.79967	495	0.98454
		495.2	0.57117	495.2	0.46626		495.2	0.82514	495.2	0.99304
		495.4	0.57721	495.4	0.48365		495.4	0.85061	495.4	1
		495.6	0.58311	495.6	0.5014		495.6	0.87069	495.6	0.99923
		495.8	0.58887	495.8	0.51718		495.8	0.89224	495.8	0.99845
		496	0.59462	496	0.53252		496	0.91085	496	0.99845
		496.2	0.60067	496.2	0.55092		496.2	0.92947	496.2	0.99459
		496.4	0.60729	496.4	0.56911		496.4	0.94416	496.4	0.99227
		496.6	0.61463	496.6	0.58496		496.6	0.9569	496.6	0.98532
		496.8	0.62182	496.8	0.60081		496.8	0.96865	496.8	0.97991
		497	0.62873	497	0.61907		497	0.97943	497	0.96754
		497.2	0.63535	497.2	0.63704		497.2	0.98629	497.2	0.96059
		497.4	0.64197	497.4	0.65362		497.4	0.99167	497.4	0.949
		497.6	0.64715	497.6	0.66794		497.6	0.99461	497.6	0.93818
		497.8	0.65291	497.8	0.68489		497.8	0.99902	497.8	0.92581
		498	0.65996	498	0.70249		498	1	498	0.91035
		498.2	0.66614	498.2	0.71673		498.2	0.99608	498.2	0.89567
		498.4	0.6732	498.4	0.73193		498.4	0.99608	498.4	0.8779
		498.6	0.68039	498.6	0.74727		498.6	0.99363	498.6	0.85703
		498.8	0.68787	498.8	0.76261		498.8	0.98873	498.8	0.83539
		499	0.69464	499	0.77868		499	0.98139	499	0.8153
		499.2	0.70083	499.2	0.79401		499.2	0.97306	499.2	0.79675
		499.4	0.70716	499.4	0.81008		499.4	0.96571	499.4	0.77589
		499.6	0.71334	499.6	0.82615		499.6	0.95543	499.6	0.75626
		499.8	0.72025	499.8	0.84222		499.8	0.94269	499.8	0.73833
		500	0.7263	500	0.85683		500	0.9329	500	0.71862
		500.2	0.73248	500.2	0.86779		500.2	0.91967	500.2	0.69876
		500.4	0.73882	500.4	0.88021		500.4	0.90596	500.4	0.67875
		500.6	0.74371	500.6	0.89043		500.6	0.89126	500.6	0.66151
		500.8	0.74803	500.8	0.90066		500.8	0.87853	500.8	0.6425
		501	0.75393	501	0.91016		501	0.86236	501	0.62334
		501.2	0.75968	501.2	0.91673		501.2	0.84963	501.2	0.60579
		501.4	0.76357	501.4	0.9233		501.4	0.83396	501.4	0.58825
		501.6	0.76745	501.6	0.93134		501.6	0.81828	501.6	0.57241
		501.8	0.77206	501.8	0.94083		501.8	0.80163	501.8	0.5568
		502	0.7758	502	0.94741		502	0.78644	502	0.54242
		502.2	0.77896	502.2	0.95252		502.2	0.77126	502.2	0.52558
		502.4	0.7817	502.4	0.9591		502.4	0.75314	502.4	0.51128
		502.6	0.78343	502.6	0.96421		502.6	0.73893	502.6	0.49706
		502.8	0.78486	502.8	0.97151		502.8	0.72228	502.8	0.48369
		503	0.78789	503	0.9759		503	0.70709	503	0.47133
		503.2	0.79005	503.2	0.98174		503.2	0.69338	503.2	0.46051
		503.4	0.79062	503.4	0.98758		503.4	0.67869	503.4	0.45116
		503.6	0.79177	503.6	0.98977		503.6	0.66595	503.6	0.4418
		503.8	0.7935	503.8	0.99343		503.8	0.65322	503.8	0.43284
		504	0.79479	504	0.99708		504	0.63803	504	0.42496
		504.2	0.79595	504.2	0.99854		504.2	0.62481	504.2	0.42017
		504.4	0.79479	504.4	1		504.4	0.61305	504.4	0.41321
		504.6	0.79537	504.6	1		504.6	0.60228	504.6	0.40618
		504.8	0.79436	504.8	0.99708		504.8	0.58807	504.8	0.39915
		505	0.79393	505	0.99781		505	0.57583	505	0.39196
		505.2	0.79278	505.2	0.99635		505.2	0.56554	505.2	0.38663
		505.4	0.79206	505.4	0.99489		505.4	0.55574	505.4	0.38214
		505.6	0.7912	505.6	0.99343		505.6	0.54595	505.6	0.37681
		505.8	0.78875	505.8	0.99123		505.8	0.53664	505.8	0.37156
		506	0.78789	506	0.9905		506	0.52734	506	0.36847
		506.2	0.78602	506.2	0.98612		506.2	0.51852	506.2	0.36437
		506.4	0.78443	506.4	0.98393		506.4	0.5097	506.4	0.35888
		506.6	0.78112	506.6	0.98028		506.6	0.50333	506.6	0.35401
		506.8	0.77767	506.8	0.97882		506.8	0.4955	506.8	0.35015
		507	0.77522	507	0.97297		507	0.48668	507	0.34775
		507.2	0.77278	507.2	0.97078		507.2	0.4788	507.2	0.34652
		507.4	0.76875	507.4	0.9664		507.4	0.46959	507.4	0.34343
		507.6	0.76486	507.6	0.96202		507.6	0.46503	507.6	0.34219
		507.8	0.76213	507.8	0.9569		507.8	0.46013	507.8	0.33987
		508	0.75954	508	0.95106		508	0.45582	508	0.33786
		508.2	0.75666	508.2	0.94083		508.2	0.45048	508.2	0.3374
		508.4	0.75263	508.4	0.93426		508.4	0.44505	508.4	0.33647
		508.6	0.74903	508.6	0.92696		508.6	0.44172	508.6	0.3384
		508.8	0.74414	508.8	0.9233		508.8	0.43564	508.8	0.33802
		509	0.74025	509	0.91527		509	0.43094	509	0.33848
		509.2	0.73551	509.2	0.90723		509.2	0.4259	509.2	0.33786
		509.4	0.72932	509.4	0.8992		509.4	0.4211	509.4	0.33531
		509.6	0.72385	509.6	0.88897		509.6	0.41928	509.6	0.33647
		509.8	0.71867	509.8	0.8824		509.8	0.41679	509.8	0.33624
		510	0.71277	510	0.87509		510	0.41512	510	0.33531
		510.2	0.70701	510.2	0.8656		510.2	0.4115	510.2	0.33438
		510.4	0.70039	510.4	0.85975		510.4	0.40851	510.4	0.33377
		510.6	0.69464	510.6	0.85026		510.6	0.40601	510.6	0.3323
		510.8	0.68859	510.8	0.84295		510.8	0.40479	510.8	0.33214
		511	0.68327	511	0.83565		511	0.40297	511	0.33114
		511.2	0.67694	511.2	0.83273		511.2	0.3991	511.2	0.33037
		511.4	0.67176	511.4	0.82396		511.4	0.39479	511.4	0.32998
		511.6	0.66528	511.6	0.81885		511.6	0.39401	511.6	0.32983
		511.8	0.65938	511.8	0.80789		511.8	0.39141	511.8	0.32882
		512	0.65334	512	0.79913		512	0.38833	512	0.3265
		512.2	0.6483	512.2	0.79328		512.2	0.38652	512.2	0.32527
		512.4	0.64168	512.4	0.78452		512.4	0.3847	512.4	0.32496
		512.6	0.63506	512.6	0.77575		512.6	0.3847	512.6	0.32318
		512.8	0.62859	512.8	0.76772		512.8	0.38392	512.8	0.32156
		513	0.62283	513	0.75676		513	0.38206	513	0.31831
		513.2	0.61664	513.2	0.74873		513.2	0.3802	513.2	0.31847
		513.4	0.61031	513.4	0.74361		513.4	0.37887	513.4	0.31615
		513.6	0.60383	513.6	0.73777		513.6	0.3776	513.6	0.31391
		513.8	0.5988	513.8	0.72827		513.8	0.37574	513.8	0.31089
		514	0.59247	514	0.71936		514	0.37275	514	0.30865
		514.2	0.58513	514.2	0.71126		514.2	0.37001	514.2	0.30564
		514.4	0.57923	514.4	0.70505		514.4	0.36707	514.4	0.30324
		514.6	0.57448	514.6	0.69723		514.6	0.36467	514.6	0.3003
		514.8	0.56743	514.8	0.69058		514.8	0.36065	514.8	0.29605
		515	0.56153	515	0.68211		515	0.35507	515	0.29273
		515.2	0.55577	515.2	0.67663		515.2	0.35267	515.2	0.29064
		515.4	0.54886	515.4	0.66933		515.4	0.35007	515.4	0.28686
		515.6	0.54354	515.6	0.66042		515.6	0.34826	515.6	0.28423
		515.8	0.53706	515.8	0.65202		515.8	0.34439	515.8	0.2806
		516	0.53073	516	0.64479		516	0.34248	516	0.27751
		516.2	0.52483	516.2	0.63858		516.2	0.33974	516.2	0.27434
		516.4	0.51965	516.4	0.63193		516.4	0.33611	516.4	0.27256
		516.6	0.5139	516.6	0.62499		516.6	0.33401	516.6	0.26816
		516.8	0.508	516.8	0.61864		516.8	0.33156	516.8	0.2653
		517	0.5021	517	0.61301		517	0.32891	517	0.26197
		517.2	0.49605	517.2	0.60804		517.2	0.32696	517.2	0.25973
		517.4	0.49087	517.4	0.60432		517.4	0.32333	517.4	0.25656
		517.6	0.48598	517.6	0.59884		517.6	0.31941	517.6	0.25255
		517.8	0.48065	517.8	0.59351		517.8	0.31383	517.8	0.24945
		518	0.47648	518	0.58701		518	0.3102	518	0.24636
		518.2	0.47159	518.2	0.57978		518.2	0.30771	518.2	0.24288
		518.4	0.46684	518.4	0.57481		518.4	0.30624	518.4	0.2391
		518.6	0.46339	518.6	0.56999		518.6	0.30232	518.6	0.23639
		518.8	0.45921	518.8	0.56561		518.8	0.2986	518.8	0.23369
		519	0.45374	519	0.56042		519	0.29536	519	0.2289
		519.2	0.44957	519.2	0.55465		519.2	0.29257	519.2	0.22565
		519.4	0.44511	519.4	0.54756		519.4	0.29012	519.4	0.22225
		519.6	0.44036	519.6	0.54333		519.6	0.28571	519.6	0.2197
		519.8	0.43619	519.8	0.53551		519.8	0.28444	519.8	0.217
		520	0.43158	520	0.52901		520	0.28106	520	0.21383
		520.2	0.42799	520.2	0.52594		520.2	0.27709	520.2	0.20942
		520.4	0.42338	520.4	0.52163		520.4	0.2744	520.4	0.20231
		520.6	0.41906	520.6	0.51783		520.6	0.27141	520.6	0.19899
		520.8	0.41518	520.8	0.51499		520.8	0.26921	520.8	0.19567
		521	0.41144	521	0.50921		521	0.26646	521	0.19312
		521.2	0.40769	521.2	0.50417		521.2	0.26284	521.2	0.1901
		521.4	0.4041	521.4	0.49906		521.4	0.2577	521.4	0.18639
		521.6	0.40064	521.6	0.49395		521.6	0.25441	521.6	0.18369
		521.8	0.39618	521.8	0.49008		521.8	0.25118	521.8	0.18137
		522	0.39244	522	0.48577		522	0.24795	522	0.17905
		522.2	0.3887	522.2	0.48204		522.2	0.24555	522.2	0.17704
		522.4	0.38553	522.4	0.47788		522.4	0.24251	522.4	0.17565
		522.6	0.38208	522.6	0.47277		522.6	0.23776	522.6	0.17434
		522.8	0.37877	522.8	0.47072		522.8	0.23482	522.8	0.17186
		523	0.37604	523	0.46626		523	0.23252	523	0.16978
		523.2	0.37229	523.2	0.46254		523.2	0.22963	523.2	0.16862
		523.4	0.3687	523.4	0.4575		523.4	0.22801	523.4	0.16746
		523.6	0.3651	523.6	0.4529		523.6	0.22556	523.6	0.16553
		523.8	0.36179	523.8	0.44742		523.8	0.22258	523.8	0.16414
		524	0.35733	524	0.44274		524	0.21964	524	0.16367
		524.2	0.35474	524.2	0.43792		524.2	0.21714	524.2	0.1629
		524.4	0.35229	524.4	0.43588		524.4	0.21616	524.4	0.16089
		524.6	0.34913	524.6	0.43142		524.6	0.21425	524.6	0.16043
		524.8	0.34567	524.8	0.42682		524.8	0.21214	524.8	0.15973
		525	0.34164	525	0.42551		525	0.21043	525	0.15764
		525.2	0.33819	525.2	0.42112		525.2	0.20818	525.2	0.15679
		525.4	0.33502	525.4	0.41711		525.4	0.20587	525.4	0.15556
		525.6	0.33229	525.6	0.41477		525.6	0.20352	525.6	0.15417
		525.8	0.33027	525.8	0.41141		525.8	0.20171	525.8	0.15486
		526	0.32754	526	0.40695		526	0.19897	526	0.15432
		526.2	0.32466	526.2	0.40177		526.2	0.19814	526.2	0.15355
		526.4	0.32063	526.4	0.39833		526.4	0.19755	526.4	0.15347
		526.6	0.31776	526.6	0.39417		526.6	0.19774	526.6	0.15231
		526.8	0.3156	526.8	0.39176		526.8	0.1951	526.8	0.15216
		527	0.31358	527	0.38862		527	0.19373	527	0.15177
		527.2	0.31099	527.2	0.38424		527.2	0.19231	527.2	0.15061
		527.4	0.30783	527.4	0.3819		527.4	0.19152	527.4	0.14992
		527.6	0.30495	527.6	0.37985		527.6	0.18971	527.6	0.15046
		527.8	0.30221	527.8	0.37708		527.8	0.19	527.8	0.15046
		528	0.2989	528	0.37386		528	0.18937	528	0.14999
		528.2	0.2966	528.2	0.37021		528.2	0.18912	528.2	0.15038
		528.4	0.29459	528.4	0.36795		528.4	0.18805	528.4	0.15007
		528.6	0.29214	528.6	0.36561		528.6	0.18672	528.6	0.14938
		528.8	0.28897	528.8	0.36378		528.8	0.18574	528.8	0.14945
		529	0.28638	529	0.3624		529	0.1853	529	0.1493
		529.2	0.28509	529.2	0.35816		529.2	0.18447	529.2	0.14938
		529.4	0.28236	529.4	0.35524		529.4	0.183	529.4	0.14914
		529.6	0.28005	529.6	0.35283		529.6	0.18222	529.6	0.14968
		529.8	0.27732	529.8	0.35042		529.8	0.18315	529.8	0.14984
		530	0.27386	530	0.34837		530	0.18241	530	0.15069
		530.2	0.27171	530.2	0.34494		530.2	0.18134	530.2	0.15131
		530.4	0.26984	530.4	0.34245		530.4	0.18011	530.4	0.15084
		530.6	0.26768	530.6	0.34026		530.6	0.18085	530.6	0.15146
		530.8	0.26638	530.8	0.33727		530.8	0.18045	530.8	0.15224
		531	0.26537	531	0.33384		531	0.18021	531	0.15239
		531.2	0.26278	531.2	0.33237		531.2	0.1804	531.2	0.15386
		531.4	0.26005	531.4	0.3323		531.4	0.17962	531.4	0.15579
		531.6	0.25804	531.6	0.32938		531.6	0.17967	531.6	0.15726
		531.8	0.25631	531.8	0.32836		531.8	0.18011	531.8	0.15734
		532	0.25559	532	0.32602		532	0.18089	532	0.1605
		532.2	0.25401	532.2	0.32565		532.2	0.18163	532.2	0.16336
		532.4	0.25214	532.4	0.32419		532.4	0.18256	532.4	0.16591
		532.6	0.24969	532.6	0.32376		532.6	0.18462	532.6	0.16823
		532.8	0.24796	532.8	0.32215		532.8	0.1855	532.8	0.17055
		533	0.2458	533	0.3193		533	0.18672	533	0.17372
		533.2	0.24336	533.2	0.31696		533.2	0.18809	533.2	0.17859
		533.4	0.24221	533.4	0.31718		533.4	0.19074	533.4	0.18137
		533.6	0.24091	533.6	0.31543		533.6	0.19094	533.6	0.1857
		533.8	0.24019	533.8	0.31565		533.8	0.19441	533.8	0.18809
		534	0.23861	534	0.31499		534	0.19588	534	0.1925
		534.2	0.23746	534.2	0.31338		534.2	0.19769	534.2	0.19598
		534.4	0.23587	534.4	0.31229		534.4	0.20029	534.4	0.20054
		534.6	0.23458	534.6	0.31265		534.6	0.20122	534.6	0.20448
		534.8	0.23372	534.8	0.31192		534.8	0.20509	534.8	0.20788
		535	0.23314	535	0.3109		535	0.20739	535	0.21182
		535.2	0.23156	535.2	0.31083		535.2	0.21053	535.2	0.2153
		535.4	0.23026	535.4	0.30915		535.4	0.21498	535.4	0.21901
		535.6	0.22925	535.6	0.30966		535.6	0.21832	535.6	0.22233
		535.8	0.22882	535.8	0.30944		535.8	0.22067	535.8	0.22704
		536	0.22796	536	0.30966		536	0.22454	536	0.23129
		536.2	0.22681	536.2	0.30973		536.2	0.22904	536.2	0.23578
		536.4	0.22551	536.4	0.30885		536.4	0.23335	536.4	0.23863
		536.6	0.22537	536.6	0.30958		536.6	0.23668	536.6	0.24088
		536.8	0.22379	536.8	0.31068		536.8	0.23889	536.8	0.24374
		537	0.22364	537	0.31053		537	0.24286	537	0.24636
		537.2	0.22321	537.2	0.31024		537.2	0.24707	537.2	0.24961
		537.4	0.22249	537.4	0.31287		537.4	0.25304	537.4	0.25131
		537.6	0.22206	537.6	0.31448		537.6	0.2575	537.6	0.25278
		537.8	0.2212	537.8	0.31419		537.8	0.26132	537.8	0.25425
		538	0.22076	538	0.31477		538	0.26764	538	0.25618
		538.2	0.22033	538.2	0.31521		538.2	0.26955	538.2	0.25564
		538.4	0.21918	538.4	0.31521		538.4	0.27244	538.4	0.2571
		538.6	0.21904	538.6	0.31791		538.6	0.27386	538.6	0.25726
		538.8	0.21832	538.8	0.31835		538.8	0.27548	538.8	0.25834
		539	0.21846	539	0.31923		539	0.27641	539	0.25625
		539.2	0.21832	539.2	0.31966		539.2	0.27773	539.2	0.25625
		539.4	0.21803	539.4	0.32018		539.4	0.27895	539.4	0.25517
		539.6	0.21817	539.6	0.32237		539.6	0.28003	539.6	0.25401
		539.8	0.21803	539.8	0.32412		539.8	0.28214	539.8	0.25262
		540	0.21918	540	0.32478		540	0.28233	540	0.2503
		540.2	0.21832	540.2	0.32383		540.2	0.28253	540.2	0.24768
		540.4	0.21803	540.4	0.32434		540.4	0.28371	540.4	0.24567
		540.6	0.2176	540.6	0.32449		540.6	0.28488	540.6	0.2442
		540.8	0.21717	540.8	0.32653		540.8	0.2839	540.8	0.24103
		541	0.21688	541	0.32668		541	0.28282	541	0.23809
		541.2	0.21674	541.2	0.32748		541.2	0.28248	541.2	0.23663
		541.4	0.21659	541.4	0.32712		541.4	0.28091	541.4	0.23168
		541.6	0.21659	541.6	0.3285		541.6	0.27851	541.6	0.22905
		541.8	0.2163	541.8	0.33164		541.8	0.27758	541.8	0.22612
		542	0.21602	542	0.33296		542	0.27709	542	0.22333
		542.2	0.21573	542.2	0.33478		542.2	0.27499	542.2	0.2204
		542.4	0.21573	542.4	0.33654		542.4	0.27313	542.4	0.21646
		542.6	0.21587	542.6	0.33676		542.6	0.27112	542.6	0.21267
		542.8	0.21573	542.8	0.33756		542.8	0.26764	542.8	0.20896
		543	0.2153	543	0.33763		543	0.26509	543	0.2054
		543.2	0.21558	543.2	0.33815		543.2	0.26294	543.2	0.20224
		543.4	0.21558	543.4	0.33968		543.4	0.26088	543.4	0.19791
		543.6	0.21659	543.6	0.33836		543.6	0.25863	543.6	0.19474
		543.8	0.21688	543.8	0.33902		543.8	0.25579	543.8	0.19173
		544	0.21674	544	0.33807		544	0.2528	544	0.18848
		544.2	0.21731	544.2	0.33858		544.2	0.24893	544.2	0.18469
		544.4	0.21889	544.4	0.34041		544.4	0.24535	544.4	0.1806
		544.6	0.21933	544.6	0.34077		544.6	0.24202	544.6	0.17696
		544.8	0.21947	544.8	0.34275		544.8	0.23918	544.8	0.17434
		545	0.21846	545	0.34209		545	0.23595	545	0.17132
		545.2	0.21846	545.2	0.34202		545.2	0.23291	545.2	0.16831
		545.4	0.21918	545.4	0.34209		545.4	0.22988	545.4	0.1646
		545.6	0.21875	545.6	0.34333		545.6	0.22596	545.6	0.16313
		545.8	0.21875	545.8	0.34348		545.8	0.22292	545.8	0.15973
		546	0.21889	546	0.34355		546	0.22165	546	0.15687
		546.2	0.21918	546.2	0.34348		546.2	0.21856	546.2	0.15363
		546.4	0.21789	546.4	0.34392		546.4	0.21582	546.4	0.151
		546.6	0.21861	546.6	0.34304		546.6	0.21386	546.6	0.14953
		546.8	0.21861	546.8	0.34267		546.8	0.21072	546.8	0.14706
		547	0.21803	547	0.34129		547	0.20798	547	0.14528
		547.2	0.21688	547.2	0.34187		547.2	0.20465	547.2	0.14234
		547.4	0.21616	547.4	0.33939		547.4	0.20191	547.4	0.13995
		547.6	0.21616	547.6	0.3372		547.6	0.19863	547.6	0.13817
		547.8	0.21616	547.8	0.33851		547.8	0.19618	547.8	0.13686
		548	0.21486	548	0.33632		548	0.19304	548	0.13423
		548.2	0.21458	548.2	0.33632		548.2	0.18917	548.2	0.13199
		548.4	0.21386	548.4	0.33668		548.4	0.18741	548.4	0.1306
		548.6	0.21314	548.6	0.3353		548.6	0.18467	548.6	0.13013
		548.8	0.21271	548.8	0.33318		548.8	0.18134	548.8	0.12751
		549	0.21141	549	0.33142		549	0.17977	549	0.12565
		549.2	0.21199	549.2	0.3315		549.2	0.17742	549.2	0.12372
		549.4	0.21155	549.4	0.33069		549.4	0.17458	549.4	0.12241
		549.6	0.2104	549.6	0.32865		549.6	0.17301	549.6	0.12016
		549.8	0.20983	549.8	0.32858		549.8	0.17213	549.8	0.11862
		550	0.20954	550	0.32741		550	0.17041	550	0.11769
		550.2	0.20839	550.2	0.32609		550.2	0.16796	550.2	0.1163
		550.4	0.20796	550.4	0.3231		550.4	0.166	550.4	0.11537
		550.6	0.20753	550.6	0.32069		550.6	0.1637	550.6	0.11321
		550.8	0.20609	550.8	0.32142		550.8	0.1613	550.8	0.11267
		551	0.20537	551	0.32083		551	0.15973	551	0.11089
		551.2	0.20465	551.2	0.31806		551.2	0.15748	551.2	0.10989
		551.4	0.20364	551.4	0.31419		551.4	0.15479	551.4	0.10873
		551.6	0.20306	551.6	0.31178		551.6	0.15151	551.6	0.10772
		551.8	0.20206	551.8	0.31002		551.8	0.15038	551.8	0.10602
		552	0.20148	552	0.30732		552	0.14862	552	0.10556
		552.2	0.20076	552.2	0.30535		552.2	0.14798	552.2	0.10455
		552.4	0.19975	552.4	0.30316		552.4	0.14607	552.4	0.10347
		552.6	0.19904	552.6	0.29994		552.6	0.14411	552.6	0.10301
		552.8	0.19788	552.8	0.2987		552.8	0.14289	552.8	0.10254
		553	0.19702	553	0.29666		553	0.14254	553	0.10077
		553.2	0.19501	553.2	0.29651		553.2	0.1422	553.2	0.10046
		553.4	0.19385	553.4	0.29498		553.4	0.14029	553.4	0.09953
		553.6	0.19314	553.6	0.29315		553.6	0.13809	553.6	0.09876
		553.8	0.1917	553.8	0.29096		553.8	0.13657	553.8	0.09822
		554	0.18939	554	0.29037		554	0.13524	554	0.09829
		554.2	0.18824	554.2	0.28804		554.2	0.13431	554.2	0.09791
		554.4	0.18565	554.4	0.28417		554.4	0.13299	554.4	0.09698
		554.6	0.18479	554.6	0.28132		554.6	0.13275	554.6	0.09644
		554.8	0.18378	554.8	0.27883		554.8	0.13235	554.8	0.09621
		555	0.18249	555	0.27737		555	0.13216	555	0.09598
		555.2	0.1809	555.2	0.27292		555.2	0.13084	555.2	0.09474
		555.4	0.17975	555.4	0.27226		555.4	0.12995	555.4	0.0942
		555.6	0.17846	555.6	0.2681		555.6	0.12956	555.6	0.0935
		555.8	0.17716	555.8	0.26539		555.8	0.12868	555.8	0.09366
		556	0.17544	556	0.26269		556	0.1277	556	0.09296
		556.2	0.17414	556.2	0.26035		556.2	0.12755	556.2	0.09227
		556.4	0.17256	556.4	0.25823		556.4	0.12682	556.4	0.09227
		556.6	0.17141	556.6	0.2567		556.6	0.12555	556.6	0.09281
		556.8	0.1704	556.8	0.25517		556.8	0.12447	556.8	0.09288
		557	0.16882	557	0.25122		557	0.12413	557	0.09157
		557.2	0.16709	557.2	0.25005		557.2	0.12364	557.2	0.09142
		557.4	0.16623	557.4	0.24823		557.4	0.1229	557.4	0.09126
		557.6	0.1645	557.6	0.24677		557.6	0.12207	557.6	0.09103
		557.8	0.16378	557.8	0.24436		557.8	0.12128	557.8	0.0891
		558	0.16162	558	0.24092		558	0.12055	558	0.08848
		558.2	0.16018	558.2	0.23778		558.2	0.11986	558.2	0.08747
		558.4	0.15874	558.4	0.23588		558.4	0.11908	558.4	0.08701
		558.6	0.15658	558.6	0.23376		558.6	0.11791	558.6	0.08662
		558.8	0.155	558.8	0.23019		558.8	0.11668	558.8	0.08624
		559	0.15313	559	0.22785		559	0.11668	559	0.08593
		559.2	0.15126	559.2	0.22529		559.2	0.11506	559.2	0.08585
		559.4	0.14924	559.4	0.22273		559.4	0.11457	559.4	0.08461
		559.6	0.14795	559.6	0.22295		559.6	0.11301	559.6	0.08353
		559.8	0.14651	559.8	0.22098		559.8	0.11266	559.8	0.08237
		560	0.14536	560	0.21791		560	0.11232	560	0.08176
		560.2	0.14464	560.2	0.21667		560.2	0.11178	560.2	0.08106
		560.4	0.14191	560.4	0.21397		560.4	0.1107	560.4	0.08021
		560.6	0.14016	560.6	0.21265		560.6	0.11002	560.6	0.07975
		560.8	0.13855	560.8	0.21083		560.8	0.10958	560.8	0.07944
		561	0.13818	561	0.20725		561	0.10816	561	0.07951
		561.2	0.13685	561.2	0.2055		561.2	0.10782	561.2	0.0789
		561.4	0.1352	561.4	0.20404		561.4	0.10894	561.4	0.07743
		561.6	0.13399	561.6	0.20192		561.6	0.10806	561.6	0.07697
		561.8	0.13288	561.8	0.20111		561.8	0.1083	561.8	0.07655
		562	0.13088	562	0.19863		562	0.1087	562	0.0752
		562.2	0.12957	562.2	0.196		562.2	0.10879	562.2	0.07514
		562.4	0.12855	562.4	0.19381		562.4	0.10723	562.4	0.07421
		562.6	0.12695	562.6	0.19249		562.6	0.10684	562.6	0.07336
		562.8	0.12582	562.8	0.19081		562.8	0.10571	562.8	0.07289
		563	0.12455	563	0.18906		563	0.10463	563	0.07319
		563.2	0.12304	563.2	0.18724		563.2	0.10414	563.2	0.07242
		563.4	0.12169	563.4	0.18548		563.4	0.10341	563.4	0.07154
		563.6	0.12032	563.6	0.18468		563.6	0.10257	563.6	0.07128
		563.8	0.11985	563.8	0.18183		563.8	0.10223	563.8	0.07026
		564	0.11829	564	0.17957		564	0.10096	564	0.06964
		564.2	0.11734	564.2	0.17832		564.2	0.09998	564.2	0.06847
		564.4	0.11684	564.4	0.17672		564.4	0.09929	564.4	0.06703
		564.6	0.11546	564.6	0.17548		564.6	0.09846	564.6	0.06595
		564.8	0.11412	564.8	0.17409		564.8	0.09792	564.8	0.06564
		565	0.1131	565	0.17248		565	0.09772	565	0.06461
		565.2	0.11213	565.2	0.1716		565.2	0.09709	565.2	0.06472
		565.4	0.11095	565.4	0.17007		565.4	0.09537	565.4	0.06373
		565.6	0.1093	565.6	0.16912		565.6	0.09488	565.6	0.06271
		565.8	0.10797	565.8	0.16795		565.8	0.09439	565.8	0.06206
		566	0.10672	566	0.16583		566	0.09327	566	0.06162
		566.2	0.1054	566.2	0.16459		566.2	0.09229	566.2	0.06176
		566.4	0.10426	566.4	0.16277		566.4	0.09175	566.4	0.06111
		566.6	0.10328	566.6	0.16028		566.6	0.09062	566.6	0.05969
		566.8	0.10268	566.8	0.15882		566.8	0.09008	566.8	0.05887
		567	0.10173	567	0.15743		567	0.08925	567	0.05781
		567.2	0.10082	567.2	0.15605		567.2	0.08866	567.2	0.0578
		567.4	0.09974	567.4	0.15466		567.4	0.0871	567.4	0.05728
		567.6	0.09871	567.6	0.15437		567.6	0.08577	567.6	0.0566
		567.8	0.0978	567.8	0.15415		567.8	0.08504	567.8	0.05645
		568	0.09717	568	0.15108		568	0.08489	568	0.0561
		568.2	0.0964	568.2	0.14903		568.2	0.08421	568.2	0.05621
		568.4	0.0957	568.4	0.14779		568.4	0.08235	568.4	0.05597
		568.6	0.0944	568.6	0.14626		568.6	0.08151	568.6	0.05502
		568.8	0.09446	568.8	0.14545		568.8	0.08107	568.8	0.05397
		569	0.09361	569	0.14429		569	0.08004	569	0.05364
		569.2	0.09289	569.2	0.14282		569.2	0.0799	569.2	0.05272
		569.4	0.09168	569.4	0.14093		569.4	0.07897	569.4	0.05285
		569.6	0.0905	569.6	0.14019		569.6	0.07877	569.6	0.05255
		569.8	0.08909	569.8	0.13939		569.8	0.0775	569.8	0.05187
		570	0.08826	570	0.138		570	0.0772	570	0.05143
		570.2	0.08803	570.2	0.13713		570.2	0.07735	570.2	0.05059
		570.4	0.08742	570.4	0.13647		570.4	0.0775	570.4	0.0494
		570.6	0.08692	570.6	0.13552		570.6	0.07657	570.6	0.04917
		570.8	0.08601	570.8	0.13092		570.8	0.07573	570.8	0.04938
		571	0.08499	571	0.13121		571	0.0747	571	0.04867
		571.2	0.08423	571.2	0.13092		571.2	0.07333	571.2	0.04913
		571.4	0.08322	571.4	0.13121		571.4	0.07294	571.4	0.04877
		571.6	0.08234	571.6	0.12705		571.6	0.07245	571.6	0.04846
		571.8	0.08125	571.8	0.12712		571.8	0.07118	571.8	0.0475
		572	0.08116	572	0.12624		572	0.07039	572	0.04631
		572.2	0.07993	572.2	0.12581		572.2	0.07	572.2	0.04567
		572.4	0.07896	572.4	0.12507		572.4	0.06892	572.4	0.04622
		572.6	0.07833	572.6	0.12361		572.6	0.06809	572.6	0.0455
		572.8	0.07778	572.8	0.12128		572.8	0.06863	572.8	0.04498
		573	0.07689	573	0.12055		573	0.06824	573	0.04493
		573.2	0.0768	573.2	0.12018		573.2	0.06829	573.2	0.0445
		573.4	0.07672	573.4	0.11989		573.4	0.06785	573.4	0.04488
		573.6	0.07607	573.6	0.11901		573.6	0.06731	573.6	0.04417
		573.8	0.07552	573.8	0.11814		573.8	0.06711	573.8	0.04349
		574	0.07443	574	0.11704		574	0.06721	574	0.04336
		574.2	0.07395	574.2	0.11646		574.2	0.06804	574.2	0.0431
		574.4	0.07358	574.4	0.11689		574.4	0.0678	574.4	0.04263
		574.6	0.07306	574.6	0.1166		574.6	0.06623	574.6	0.04274
		574.8	0.0722	574.8	0.11609		574.8	0.06554	574.8	0.04155
		575	0.07181	575	0.11412		575	0.06525	575	0.04184
		575.2	0.07158	575.2	0.11251		575.2	0.06476	575.2	0.0424
		575.4	0.07077	575.4	0.11134		575.4	0.06417	575.4	0.04163
		575.6	0.07069	575.6	0.10974		575.6	0.06383	575.6	0.04192
		575.8	0.07008	575.8	0.10871		575.8	0.06329	575.8	0.04177
		576	0.06994	576	0.10732		576	0.06314	576	0.04142
		576.2	0.06938	576.2	0.10623		576.2	0.06261	576.2	0.04123
		576.4	0.06873	576.4	0.10638		576.4	0.06192	576.4	0.04067
		576.6	0.06811	576.6	0.10608		576.6	0.06168	576.6	0.04023
		576.8	0.06764	576.8	0.10455		576.8	0.06177	576.8	0.03998
		577	0.06718	577	0.10491		577	0.06133	577	0.04032
		577.2	0.06634	577.2	0.10323		577.2	0.06114	577.2	0.03952
		577.4	0.06588	577.4	0.10287		577.4	0.06021	577.4	0.0393
		577.6	0.06523	577.6	0.10112		577.6	0.06021	577.6	0.03946
		577.8	0.06482	577.8	0.1006		577.8	0.05981	577.8	0.03927
		578	0.06423	578	0.10119		578	0.05952	578	0.03965
		578.2	0.06407	578.2	0.09966		578.2	0.05937	578.2	0.03912
		578.4	0.06345	578.4	0.09973		578.4	0.05908	578.4	0.03919
		578.6	0.06289	578.6	0.09834		578.6	0.05864	578.6	0.03915
		578.8	0.06264	578.8	0.09776		578.8	0.05746	578.8	0.03971
		579	0.06207	579	0.09622		579	0.05673	579	0.03964
		579.2	0.06169	579.2	0.09549		579.2	0.05658	579.2	0.03947
		579.4	0.06177	579.4	0.09564		579.4	0.05541	579.4	0.03313
		579.6	0.0609	579.6	0.09491		579.6	0.05536	579.6	0.03472
		579.8	0.06051	579.8	0.09337		579.8	0.05506	579.8	0.03601
		580	0.06066	580	0.09323		580	0.05496	580	0.03676
		580.2	0.06013	580.2	0.09323		580.2	0.05438	580.2	0.03764
		580.4	0.05951	580.4	0.09199		580.4	0.05438	580.4	0.03851
		580.6	0.05905	580.6	0.0906		580.6	0.05389	580.6	0.03825
		580.8	0.05887	580.8	0.09009		580.8	0.05379	580.8	0.03835
		581	0.05872	581	0.08994		581	0.05364	581	0.03822
		581.2	0.05838	581.2	0.08987		581.2	0.05359	581.2	0.03788
		581.4	0.05771	581.4	0.08855		581.4	0.05315	581.4	0.03801
		581.6	0.05751	581.6	0.08921		581.6	0.05305	581.6	0.03803
		581.8	0.05703	581.8	0.08826		581.8	0.0532	581.8	0.0388
		582	0.0565	582	0.08782		582	0.05345	582	0.03934
		582.2	0.05605	582.2	0.08724		582.2	0.0533	582.2	0.03932
		582.4	0.05572	582.4	0.08651		582.4	0.05389	582.4	0.03977
		582.6	0.05519	582.6	0.08607		582.6	0.0534	582.6	0.04009
		582.8	0.05515	582.8	0.08527		582.8	0.05359	582.8	0.0408
		583	0.05529	583	0.08519		583	0.05389	583	0.04088
		583.2	0.05497	583.2	0.08424		583.2	0.05418	583.2	0.04044
		583.4	0.0546	583.4	0.0838		583.4	0.05467	583.4	0.04045
		583.6	0.05436	583.6	0.08351		583.6	0.05531	583.6	0.03981
		583.8	0.05389	583.8	0.08351		583.8	0.05501	583.8	0.03971
		584	0.05348	584	0.08191		584	0.0555	584	0.03988
		584.2	0.05315	584.2	0.08117		584.2	0.05526	584.2	0.04003
		584.4	0.05289	584.4	0.08147		584.4	0.05467	584.4	0.04071
		584.6	0.05267	584.6	0.08096		584.6	0.05438	584.6	0.041
		584.8	0.05251	584.8	0.0811		584.8	0.05325	584.8	0.04036
		585	0.05231	585	0.0803		585	0.0534	585	0.04001
		585.2	0.0521	585.2	0.08139		585.2	0.05369	585.2	0.04034
		585.4	0.05156	585.4	0.08096		585.4	0.05354	585.4	0.04053
		585.6	0.05132	585.6	0.07957		585.6	0.05428	585.6	0.03415
		585.8	0.05115	585.8	0.07847		585.8	0.05531	585.8	0.03621
		586	0.05106	586	0.07825		586	0.0556	586	0.03774
		586.2	0.05069	586.2	0.07781		586.2	0.05541	586.2	0.03952
		586.4	0.05054	586.4	0.07738		586.4	0.05555	586.4	0.04135
		586.6	0.05028	586.6	0.07716		586.6	0.05619	586.6	0.04261
		586.8	0.04945	586.8	0.07679		586.8	0.05658	586.8	0.04325
		587	0.04945	587	0.0773		587	0.05668	587	0.04281
		587.2	0.04932	587.2	0.07752		587.2	0.05619	587.2	0.04337
		587.4	0.04893	587.4	0.0765		587.4	0.05599	587.4	0.04334
		587.6	0.04853	587.6	0.0754		587.6	0.05565	587.6	0.04329
		587.8	0.04795	587.8	0.07533		587.8	0.05634	587.8	0.04329
		588	0.04797	588	0.07482		588	0.05732	588	0.04387
		588.2	0.04779	588.2	0.07533		588.2	0.05741	588.2	0.0441
		588.4	0.04743	588.4	0.07533		588.4	0.05629	588.4	0.04537
		588.6	0.04742	588.6	0.07511		588.6	0.0582	588.6	0.04625
		588.8	0.04684	588.8	0.07489		588.8	0.05785	588.8	0.04671
		589	0.04684	589	0.07475		589	0.05844	589	0.04609
		589.2	0.04647	589.2	0.07329		589.2	0.05888	589.2	0.04563
		589.4	0.04622	589.4	0.07288		589.4	0.05932	589.4	0.04647
		589.6	0.0461	589.6	0.07321		589.6	0.05898	589.6	0.04649
		589.8	0.04582	589.8	0.07296		589.8	0.05903	589.8	0.04597
		590	0.04559	590	0.07358		590	0.05864	590	0.04574
		590.2	0.04545	590.2	0.07336		590.2	0.05776	590.2	0.04624
		590.4	0.04509	590.4	0.05773		590.4	0.05717	590.4	0.04598
		590.6	0.04492	590.6	0.06212		590.6	0.05785	590.6	0.04605
		590.8	0.0448	590.8	0.0657		590.8	0.05776	590.8	0.04556
		591	0.04447	591	0.06679		591	0.05707	591	0.04557
		591.2	0.04402	591.2	0.06844		591.2	0.05707	591.2	0.03802
		591.4	0.04356	591.4	0.06913		591.4	0.05692	591.4	0.04055
		591.6	0.04346	591.6	0.07009		591.6	0.05771	591.6	0.04178
		591.8	0.04336	591.8	0.07052		591.8	0.0579	591.8	0.04212
		592	0.04316	592	0.07047		592	0.05766	592	0.04209
		592.2	0.04309	592.2	0.07113		592.2	0.05771	592.2	0.0425
		592.4	0.04336	592.4	0.0719		592.4	0.05707	592.4	0.04309
		592.6	0.04349	592.6	0.07085		592.6	0.05683	592.6	0.04268
		592.8	0.04352	592.8	0.0718		592.8	0.05692	592.8	0.04291
		593	0.04358	593	0.07093		593	0.05585	593	0.04209
		593.2	0.0435	593.2	0.07174		593.2	0.05585	593.2	0.04097
		593.4	0.04326	593.4	0.07143		593.4	0.05496	593.4	0.0406
		593.6	0.04294	593.6	0.07028		593.6	0.05511	593.6	0.04041
		593.8	0.04284	593.8	0.06959		593.8	0.05438	593.8	0.04026
		594	0.04248	594	0.06968		594	0.05389	594	0.03946
		594.2	0.04202	594.2	0.06931		594.2	0.05354	594.2	0.03918
		594.4	0.04165	594.4	0.0686		594.4	0.05325	594.4	0.03938
		594.6	0.04149	594.6	0.06952		594.6	0.0531	594.6	0.03956
		594.8	0.04109	594.8	0.06939		594.8	0.05291	594.8	0.03917
		595	0.0407	595	0.06931		595	0.05242	595	0.03778
		595.2	0.04015	595.2	0.06914		595.2	0.05183	595.2	0.03783
		595.4	0.03999	595.4	0.06773		595.4	0.05168	595.4	0.03778
		595.6	0.0402	595.6	0.06756		595.6	0.05139	595.6	0.03754
		595.8	0.04032	595.8	0.06879		595.8	0.05193	595.8	0.03697
		596	0.04018	596	0.06849		596	0.05129	596	0.03592
		596.2	0.04012	596.2	0.0673		596.2	0.05095	596.2	0.03505
		596.4	0.03984	596.4	0.06663		596.4	0.05061	596.4	0.0344
		596.6	0.03973	596.6	0.06651		596.6	0.05002	596.6	0.03401
		596.8	0.03953	596.8	0.06681		596.8	0.04972	596.8	0.03291
		597	0.03955	597	0.06592		597	0.04948	597	0.03349
		597.2	0.03917	597.2	0.06601		597.2	0.04806	597.2	0.03335
		597.4	0.03972	597.4	0.06571		597.4	0.04708	597.4	0.03293
		597.6	0.03961	597.6	0.06621		597.6	0.04708	597.6	0.0327
		597.8	0.03953	597.8	0.06578		597.8	0.04674	597.8	0.03199
		598	0.03972	598	0.06592		598	0.04576	598	0.03186
		598.2	0.03958	598.2	0.06562		598.2	0.04492	598.2	0.03126
		598.4	0.03969	598.4	0.06551		598.4	0.04389	598.4	0.03124
		598.6	0.0393	598.6	0.06506		598.6	0.04347	598.6	0.03113
		598.8	0.03919	598.8	0.06516		598.8	0.04369	598.8	0.03034
		599	0.03937	599	0.06489		599	0.04407	599	0.02985
		599.2	0.03919	599.2	0.06439		599.2	0.04348	599.2	0.02636
		599.4	0.0391	599.4	0.06499		599.4	0.04412	599.4	0.02691
		599.6	0.03894	599.6	0.06437		599.6	0.04395	599.6	0.02757
		599.8	0.03848	599.8	0.06492		599.8	0.0438	599.8	0.02723
		600	0.03858	600	0.06479		600	0.0443	600	0.0271
		600.2	0.03848	600.2	0.06489		600.2	0.04417	600.2	0.02408
		600.4	0.03837	600.4	0.06414		600.4	0.0437	600.4	0.02441
		600.6	0.0384	600.6	0.0632		600.6	0.04341	600.6	0.02524
		600.8	0.03838	600.8	0.06277		600.8	0.0429	600.8	0.02267
		601	0.03835	601	0.06202		601	0.04286	601	0.0235
		601.2	0.03863	601.2	0.05032		601.2	0.04174	601.2	0.02169
		601.4	0.03866	601.4	0.04211		601.4	0.04053	601.4	0.02258
		601.6	0.03876	601.6	0.03635		601.6	0.03986	601.6	0.02325
		601.8	0.03832	601.8	0.04324		601.8	0.03924	601.8	0.02291
		602	0.03832	602	0.04863		602	0.03917	602	0.0231
		602.2	0.03815	602.2	0.05299		602.2	0.03956	602.2	0.02322
		602.4	0.03753	602.4	0.05551		602.4	0.03923	602.4	0.02375
		602.6	0.03732	602.6	0.05702		602.6	0.03876	602.6	0.02341
		602.8	0.03664	602.8	0.05809		602.8	0.03802	602.8	0.02274
		603	0.03648	603	0.05879		603	0.03724	603	0.02093
		603.2	0.03638	603.2	0.0596		603.2	0.03687	603.2	0.02148
		603.4	0.03609	603.4	0.05847		603.4	0.03708	603.4	0.0223
		603.6	0.03592	603.6	0.05866		603.6	0.03626	603.6	0.02042
		603.8	0.03589	603.8	0.05771		603.8	0.03627	603.8	0.0202
		604	0.03595	604	0.05737		604	0.03607	604	0.01892
		604.2	0.03542	604.2	0.05641		604.2	0.03569	604.2	0.02001
		604.4	0.03477	604.4	0.05692		604.4	0.03539	604.4	0.01878
		604.6	0.03421	604.6	0.04695		604.6	0.03439	604.6	0.01954
		604.8	0.03379	604.8	0.03985		604.8	0.03442	604.8	0.01852
		605	0.03327	605	0.04484		605	0.03437	605	0.01759
		605.2	0.03267	605.2	0.04802		605.2	0.03438	605.2	0.01878
		605.4	0.03211	605.4	0.04893		605.4	0.03429	605.4	0.01768
		605.6	0.03163	605.6	0.05015		605.6	0.03403	605.6	0.01854
		605.8	0.0309	605.8	0.05159		605.8	0.03409	605.8	0.01917
		606	0.03018	606	0.0512		606	0.03424	606	0.01932
		606.2	0.02978	606.2	0.05123		606.2	0.03495	606.2	0.0197
		606.4	0.02956	606.4	0.052		606.4	0.03448	606.4	0.01989
		606.6	0.02904	606.6	0.05098		606.6	0.03415	606.6	0.01849
		606.8	0.02845	606.8	0.05129		606.8	0.03366	606.8	0.01883
		607	0.02818	607	0.05069		607	0.03274	607	0.01849
		607.2	0.02848	607.2	0.05033		607.2	0.03223	607.2	0.01887
		607.4	0.02811	607.4	0.05054		607.4	0.03195	607.4	0.01885
		607.6	0.02896	607.6	0.05039		607.6	0.0318	607.6	0.0191
		607.8	0.02904	607.8	0.05074		607.8	0.03182	607.8	0.01769
		608	0.02894	608	0.05091		608	0.03144	608	0.01822
		608.2	0.02884	608.2	0.05023		608.2	0.03068	608.2	0.01837
		608.4	0.02887	608.4	0.0504		608.4	0.03037	608.4	0.01858
		608.6	0.0285	608.6	0.04236		608.6	0.0313	608.6	0.01735
		608.8	0.02799	608.8	0.0442		608.8	0.03093	608.8	0.01754
		609	0.02714	609	0.03801		609	0.0311	609	0.01662
		609.2	0.02655	609.2	0.04098		609.2	0.03133	609.2	0.01667
		609.4	0.02586	609.4	0.04266		609.4	0.03042	609.4	0.01712
		609.6	0.02516	609.6	0.04403		609.6	0.0302	609.6	0.01718
		609.8	0.02496	609.8	0.04472		609.8	0.03017	609.8	0.01713
		610	0.02462	610	0.03846		610	0.02978	610	0.01606
		610.2	0.02424	610.2	0.03392		610.2	0.02903	610.2	0.01674
		610.4	0.02408	610.4	0.03728		610.4	0.02806	610.4	0.01695
		610.6	0.02402	610.6	0.03965		610.6	0.02783	610.6	0.01685
		610.8	0.02382	610.8	0.04104		610.8	0.02827	610.8	0.01575
		611	0.02375	611	0.04198		611	0.02889	611	0.01583
		611.2	0.02419	611.2	0.04286		611.2	0.0291	611.2	0.01628
		611.4	0.02385	611.4	0.04354		611.4	0.02886	611.4	0.0153
		611.6	0.02389	611.6	0.04255		611.6	0.02865	611.6	0.01516
		611.8	0.02373	611.8	0.04168		611.8	0.02876	611.8	0.01487
		612	0.02375	612	0.04123		612	0.02888	612	0.01531
		612.2	0.02424	612.2	0.03579		612.2	0.02814	612.2	0.01471
		612.4	0.02435	612.4	0.03726		612.4	0.02793	612.4	0.01431
		612.6	0.02442	612.6	0.03841		612.6	0.02769	612.6	0.01402
		612.8	0.02452	612.8	0.03947		612.8	0.02716	612.8	0.01494
		613	0.02473	613	0.04101		613	0.02733	613	0.01456
		613.2	0.02474	613.2	0.04076		613.2	0.02734	613.2	0.01519
		613.4	0.02464	613.4	0.03969		613.4	0.02676	613.4	0.01566
		613.6	0.02497	613.6	0.03467		613.6	0.02665	613.6	0.01584
		613.8	0.02513	613.8	0.03625		613.8	0.02693	613.8	0.01612
		614	0.02517	614	0.03727		614	0.02687	614	0.0154
		614.2	0.02521	614.2	0.03287		614.2	0.02634	614.2	0.01524
		614.4	0.02526	614.4	0.03429		614.4	0.02597	614.4	0.01468
		614.6	0.02497	614.6	0.03505		614.6	0.02612	614.6	0.01388
		614.8	0.02491	614.8	0.0311		614.8	0.02604	614.8	0.01359
		615	0.02483	615	0.02842		615	0.02629	615	0.01349
		615.2	0.02458	615.2	0.03125		615.2	0.0258	615.2	0.01391
		615.4	0.02414	615.4	0.03354		615.4	0.02581	615.4	0.01369
		615.6	0.0236	615.6	0.03012		615.6	0.02504	615.6	0.01408
		615.8	0.02333	615.8	0.03245		615.8	0.02518	615.8	0.01377
		616	0.02337	616	0.03446		616	0.02513	616	0.01329
		616.2	0.02316	616.2	0.03503		616.2	0.02607	616.2	0.01327
		616.4	0.02284	616.4	0.03129		616.4	0.02638	616.4	0.01354
		616.6	0.02275	616.6	0.02859		616.6	0.02622	616.6	0.013
		616.8	0.02251	616.8	0.03007		616.8	0.02585	616.8	0.01272
		617	0.02199	617	0.02768		617	0.02511	617	0.0125
		617.2	0.02188	617.2	0.02934		617.2	0.02517	617.2	0.01263
		617.4	0.02159	617.4	0.03161		617.4	0.02419	617.4	0.0127
		617.6	0.02149	617.6	0.03177		617.6	0.02444	617.6	0.01278
		617.8	0.0207	617.8	0.02885		617.8	0.02391	617.8	0.01299
		618	0.01999	618	0.03007		618	0.02371	618	0.01271
		618.2	0.0195	618.2	0.02755		618.2	0.02316	618.2	0.01315
		618.4	0.01937	618.4	0.02584		618.4	0.02253	618.4	0.01316
		618.6	0.01906	618.6	0.0278		618.6	0.02243	618.6	0.01359
		618.8	0.01884	618.8	0.02581		618.8	0.02219	618.8	0.01305
		619	0.01883	619	0.02749		619	0.023	619	0.01262
		619.2	0.01874	619.2	0.02546		619.2	0.02314	619.2	0.01233
		619.4	0.01862	619.4	0.02713		619.4	0.02326	619.4	0.01213
		619.6	0.0187	619.6	0.02545		619.6	0.02231	619.6	0.01254
		619.8	0.01868	619.8	0.02747		619.8	0.02284	619.8	0.01228
		620	0.01857	620	0.02821		620	0.02369	620	0.01172
		620.2	0.01839	620.2	0.02627		620.2	0.02333	620.2	0.01162
		620.4	0.01828	620.4	0.02459		620.4	0.02363	620.4	0.01155
		620.6	0.01855	620.6	0.02321		620.6	0.02353	620.6	0.01172
		620.8	0.01826	620.8	0.02587		620.8	0.02356	620.8	0.01171
		621	0.01773	621	0.02689		621	0.02284	621	0.01121
		621.2	0.01763	621.2	0.02756		621.2	0.02278	621.2	0.0111
		621.4	0.01752	621.4	0.02568		621.4	0.02255	621.4	0.01135
		621.6	0.01711	621.6	0.02407		621.6	0.02275	621.6	0.0112
		621.8	0.01678	621.8	0.02305		621.8	0.0229	621.8	0.0117
		622	0.01684	622	0.02408		622	0.02317	622	0.01195
		622.2	0.01681	622.2	0.02286		622.2	0.02293	622.2	0.01121
		622.4	0.01683	622.4	0.02197		622.4	0.02254	622.4	0.01158
		622.6	0.01694	622.6	0.02134		622.6	0.02304	622.6	0.01121
		622.8	0.01662	622.8	0.02083		622.8	0.02305	622.8	0.01072
		623	0.01638	623	0.02051		623	0.02366	623	0.01042
		623.2	0.01647	623.2	0.02058		623.2	0.02321	623.2	0.0104
		623.4	0.01659	623.4	0.02048		623.4	0.02318	623.4	0.01037
		623.6	0.01632	623.6	0.01975		623.6	0.0225	623.6	0.01015
		623.8	0.01588	623.8	0.02209		623.8	0.02181	623.8	0.01016
		624	0.01575	624	0.02148		624	0.02199	624	0.01022
		624.2	0.01523	624.2	0.02095		624.2	0.0219	624.2	0.0104
		624.4	0.01478	624.4	0.01996		624.4	0.02123	624.4	0.01036
		624.6	0.01455	624.6	0.01945		624.6	0.02123	624.6	0.01028
		624.8	0.01444	624.8	0.01949		624.8	0.02075	624.8	0.01053
		625	0.01448	625	0.01939		625	0.02003	625	0.01035
		625.2	0.01398	625.2	0.0192		625.2	0.02036	625.2	0.01033
		625.4	0.01409	625.4	0.019		625.4	0.02049	625.4	0.01009
		625.6	0.01441	625.6	0.02026		625.6	0.01975	625.6	0.0101
		625.8	0.01475	625.8	0.01965		625.8	0.02021	625.8	0.01015
		626	0.01491	626	0.01928		626	0.0201	626	0.00988
		626.2	0.01498	626.2	0.01915		626.2	0.01996	626.2	0.00967
		626.4	0.01552	626.4	0.02028		626.4	0.02037	626.4	0.00924
		626.6	0.01567	626.6	0.01934		626.6	0.02011	626.6	0.00951
		626.8	0.01537	626.8	0.02079		626.8	0.01999	626.8	0.00934
		627	0.01524	627	0.01993		627	0.01966	627	0.00953
		627.2	0.01491	627.2	0.02099		627.2	0.0199	627.2	0.00965
		627.4	0.0148	627.4	0.02168		627.4	0.01914	627.4	0.00978
		627.6	0.01452	627.6	0.02085		627.6	0.01952	627.6	0.00963
		627.8	0.01452	627.8	0.01988		627.8	0.01962	627.8	0.00905
		628	0.01471	628	0.02036		628	0.01931	628	0.00897
		628.2	0.01474	628.2	0.01937		628.2	0.01934	628.2	0.00898
		628.4	0.01468	628.4	0.02041		628.4	0.02012	628.4	0.00909
		628.6	0.01474	628.6	0.01954		628.6	0.01982	628.6	0.00878
		628.8	0.0147	628.8	0.01903		628.8	0.01897	628.8	0.00852
		629	0.01471	629	0.01847		629	0.01924	629	0.0082
		629.2	0.01438	629.2	0.01821		629.2	0.01942	629.2	0.00811
		629.4	0.01434	629.4	0.01796		629.4	0.01893	629.4	0.00827
		629.6	0.01403	629.6	0.01758		629.6	0.01868	629.6	0.00874
		629.8	0.014	629.8	0.01717		629.8	0.01899	629.8	0.00847
		630	0.01403	630	0.01666		630	0.01977	630	0.0084
		630.2	0.01402	630.2	0.01629		630.2	0.01961	630.2	0.00841
		630.4	0.01413	630.4	0.01655		630.4	0.01978	630.4	0.00857
		630.6	0.01402	630.6	0.01691		630.6	0.02042	630.6	0.0088
		630.8	0.01396	630.8	0.01649		630.8	0.01986	630.8	0.00863
		631	0.01398	631	0.01646		631	0.0194	631	0.00829
		631.2	0.01388	631.2	0.01655		631.2	0.01909	631.2	0.00853
		631.4	0.01377	631.4	0.01655		631.4	0.01904	631.4	0.00816
		631.6	0.01412	631.6	0.01659		631.6	0.01948	631.6	0.008
		631.8	0.01418	631.8	0.01755		631.8	0.01961	631.8	0.00763
		632	0.01419	632	0.0169		632	0.01952	632	0.00716
		632.2	0.01418	632.2	0.01632		632.2	0.01985	632.2	0.00719
		632.4	0.0139	632.4	0.01583		632.4	0.02016	632.4	0.00732
		632.6	0.01376	632.6	0.01577		632.6	0.01967	632.6	0.00724
		632.8	0.01357	632.8	0.01542		632.8	0.01976	632.8	0.00711
		633	0.01353	633	0.01595		633	0.01971	633	0.00742
		633.2	0.01305	633.2	0.01619		633.2	0.01949	633.2	0.00729
		633.4	0.01285	633.4	0.01582		633.4	0.01938	633.4	0.00738
		633.6	0.01291	633.6	0.01636		633.6	0.01894	633.6	0.0073
		633.8	0.01301	633.8	0.01581		633.8	0.01924	633.8	0.00705
		634	0.01308	634	0.01577		634	0.01986	634	0.00728
		634.2	0.01305	634.2	0.0154		634.2	0.01961	634.2	0.00766
		634.4	0.01329	634.4	0.01506		634.4	0.01995	634.4	0.00756
		634.6	0.0132	634.6	0.01473		634.6	0.01963	634.6	0.00773
		634.8	0.01304	634.8	0.01644		634.8	0.01915	634.8	0.00782
		635	0.01305	635	0.0166		635	0.01906	635	0.00799
		635.2	0.01308	635.2	0.01611		635.2	0.0193	635.2	0.00778
		635.4	0.01294	635.4	0.01573		635.4	0.01912	635.4	0.00751
		635.6	0.01282	635.6	0.01538		635.6	0.0187	635.6	0.00753
		635.8	0.01272	635.8	0.01506		635.8	0.01936	635.8	0.00754
		636	0.013	636	0.01533		636	0.01915	636	0.00751
		636.2	0.01308	636.2	0.01582		636.2	0.01983	636.2	0.00745
		636.4	0.0131	636.4	0.01568		636.4	0.01982	636.4	0.00729
		636.6	0.01317	636.6	0.01514		636.6	0.01969	636.6	0.00702
		636.8	0.01314	636.8	0.01496		636.8	0.01984	636.8	0.00681
		637	0.01291	637	0.01493		637	0.01934	637	0.0068
		637.2	0.01265	637.2	0.01459		637.2	0.01908	637.2	0.00689
		637.4	0.01288	637.4	0.01524		637.4	0.01847	637.4	0.00701
		637.6	0.01277	637.6	0.01432		637.6	0.0182	637.6	0.00671
		637.8	0.01277	637.8	0.01417		637.8	0.01804	637.8	0.00669
		638	0.01261	638	0.01427		638	0.01836	638	0.00704
		638.2	0.01264	638.2	0.01403		638.2	0.01769	638.2	0.0068
		638.4	0.01259	638.4	0.01381		638.4	0.01746	638.4	0.00682
		638.6	0.01239	638.6	0.01384		638.6	0.01776	638.6	0.00655
		638.8	0.01259	638.8	0.01348		638.8	0.01817	638.8	0.0068
		639	0.01275	639	0.0138		639	0.01823	639	0.00644
		639.2	0.01257	639.2	0.01367		639.2	0.01723	639.2	0.00653
		639.4	0.01254	639.4	0.01359		639.4	0.01737	639.4	0.00646
		639.6	0.01241	639.6	0.01325		639.6	0.01732	639.6	0.00651
		639.8	0.01223	639.8	0.01313		639.8	0.01752	639.8	0.00656
		640	0.01198	640	0.01277		640	0.01763	640	0.00617
		640.2	0.01198	640.2	0.0134		640.2	0.01774	640.2	0.00634
		640.4	0.01252	640.4	0.01268		640.4	0.01809	640.4	0.0062
		640.6	0.01249	640.6	0.01264		640.6	0.01767	640.6	0.00613
		640.8	0.01265	640.8	0.01202		640.8	0.01722	640.8	0.00621
		641	0.01268	641	0.01175		641	0.01781	641	0.00607
		641.2	0.01264	641.2	0.01316		641.2	0.01757	641.2	0.00619
		641.4	0.01249	641.4	0.01271		641.4	0.01722	641.4	0.00629
		641.6	0.01254	641.6	0.01239		641.6	0.01785	641.6	0.00631
		641.8	0.01258	641.8	0.0125		641.8	0.0183	641.8	0.00625
		642	0.01261	642	0.01305		642	0.0184	642	0.00632
		642.2	0.01254	642.2	0.01338		642.2	0.01825	642.2	0.00613
		642.4	0.01254	642.4	0.01302		642.4	0.01859	642.4	0.00613
		642.6	0.01248	642.6	0.01292		642.6	0.0182	642.6	0.0063
		642.8	0.01254	642.8	0.01275		642.8	0.01807	642.8	0.0064
		643	0.01219	643	0.01245		643	0.01767	643	0.00671
		643.2	0.01198	643.2	0.01226		643.2	0.01719	643.2	0.00678
		643.4	0.01208	643.4	0.01288		643.4	0.01724	643.4	0.00694
		643.6	0.01205	643.6	0.01251		643.6	0.01701	643.6	0.00688
		643.8	0.01198	643.8	0.01248		643.8	0.0173	643.8	0.00692
		644	0.01213	644	0.01217		644	0.01711	644	0.00682
		644.2	0.01221	644.2	0.01229		644.2	0.01685	644.2	0.00642
		644.4	0.01222	644.4	0.01237		644.4	0.01697	644.4	0.00628
		644.6	0.0119	644.6	0.01225		644.6	0.01702	644.6	0.00669
		644.8	0.01196	644.8	0.01207		644.8	0.01683	644.8	0.00668
		645	0.01167	645	0.01198		645	0.01748	645	0.00664
		645.2	0.0117	645.2	0.0121		645.2	0.01707	645.2	0.00645
		645.4	0.01148	645.4	0.01191		645.4	0.01739	645.4	0.00649
		645.6	0.01151	645.6	0.01182		645.6	0.01814	645.6	0.00624
		645.8	0.01134	645.8	0.01118		645.8	0.01826	645.8	0.006
		646	0.01135	646	0.01187		646	0.01894	646	0.00642
		646.2	0.01117	646.2	0.01138		646.2	0.01949	646.2	0.00616
		646.4	0.0109	646.4	0.01114		646.4	0.01924	646.4	0.00575
		646.6	0.01117	646.6	0.01115		646.6	0.01981	646.6	0.00627
		646.8	0.01109	646.8	0.01089		646.8	0.01913	646.8	0.0063
		647	0.01106	647	0.01107		647	0.01853	647	0.00663
		647.2	0.01118	647.2	0.01091		647.2	0.01818	647.2	0.0064
		647.4	0.0117	647.4	0.01097		647.4	0.01796	647.4	0.00611
		647.6	0.01198	647.6	0.01078		647.6	0.01896	647.6	0.00632
		647.8	0.01176	647.8	0.01034		647.8	0.01847	647.8	0.00627
		648	0.012	648	0.01099		648	0.01792	648	0.00605
		648.2	0.012	648.2	0.01054		648.2	0.01806	648.2	0.00609
		648.4	0.01192	648.4	0.01022		648.4	0.01773	648.4	0.00606
		648.6	0.01205	648.6	0.00991		648.6	0.01921	648.6	0.00619
		648.8	0.01225	648.8	0.01064		648.8	0.01968	648.8	0.00593
		649	0.01228	649	0.01052		649	0.02041	649	0.00573
		649.2	0.01195	649.2	0.01061		649.2	0.02128	649.2	0.00584
		649.4	0.01206	649.4	0.01113		649.4	0.02101	649.4	0.00638
		649.6	0.01205	649.6	0.01107		649.6	0.02017	649.6	0.00611
		649.8	0.01205	649.8	0.01123		649.8	0.01982	649.8	0.00613
		650	0.01202	650	0.01074		650	0.01974	650	0.00627
				650.2	0.01029				650.2	0.00607
				650.4	0.01037				650.4	0.00591
				650.6	0.01091				650.6	0.00607
				650.8	0.01037				650.8	0.00603
				651	0.01009				651	0.00619
				651.2	0.01053				651.2	0.0062
				651.4	0.00991				651.4	0.00584
				651.6	0.00992				651.6	0.00599
				651.8	0.01038				651.8	0.00602
				652	0.01046				652	0.006
				652.2	0.01076				652.2	0.00591
				652.4	0.01069				652.4	0.00578
				652.6	0.01029				652.6	0.0059
				652.8	0.00996				652.8	0.00586
				653	0.01029				653	0.00603
				653.2	0.01058				653.2	0.00579
				653.4	0.01029				653.4	0.00587
				653.6	0.00991				653.6	0.00558
				653.8	0.01037				653.8	0.00594
				654	0.01059				654	0.00585
				654.2	0.01019				654.2	0.00585
				654.4	0.00996				654.4	0.00568
				654.6	0.00996				654.6	0.00564
				654.8	0.00985				654.8	0.00598
				655	0.00953				655	0.00575
				655.2	0.0092				655.2	0.00538
				655.4	0.00964				655.4	0.00566
				655.6	0.00966				655.6	0.00578
				655.8	0.00979				655.8	0.00536
				656	0.00992				656	0.00547
				656.2	0.01023				656.2	0.0055
				656.4	0.01009				656.4	0.00524
				656.6	0.00959				656.6	0.0053
				656.8	0.00955				656.8	0.00531
				657	0.00958				657	0.00517
				657.2	0.00937				657.2	0.00541
				657.4	0.0096				657.4	0.00498
				657.6	0.01002				657.6	0.00521
				657.8	0.00958				657.8	0.0049
				658	0.00936				658	0.0051
				658.2	0.00899				658.2	0.00498
				658.4	0.00903				658.4	0.00494
				658.6	0.0092				658.6	0.00478
				658.8	0.00921				658.8	0.00478
				659	0.00896				659	0.00492
				659.2	0.00923				659.2	0.00474
				659.4	0.0089				659.4	0.00468
				659.6	0.00861				659.6	0.00459
				659.8	0.00794				659.8	0.00414
				660	0.00846				660	0.00419
				660.2	0.00819				660.2	0.00415
				660.4	0.00801				660.4	0.00463
				660.6	0.00806				660.6	0.00454
				660.8	0.00855				660.8	0.0045
				661	0.00847				661	0.00462
				661.2	0.00851				661.2	0.00414
				661.4	0.00876				661.4	0.0041
				661.6	0.0081				661.6	0.00392
				661.8	0.00804				661.8	0.004
				662	0.00825				662	0.00412
				662.2	0.00824				662.2	0.0041
				662.4	0.00823				662.4	0.00406
				662.6	0.00815				662.6	0.00437
[truncated: 187 more rows]

[truncated: 35 more sheets: Fig. 3e, Fig. 3f, Fig. 3g, Fig. 3h, Fig. 4a, Fig. 4b, Fig. 4c, Fig. 4d, Fig. 5b, Suppl. Fig. 19, Suppl. Fig. 20, Suppl. Fig. 21, Suppl. Fig. 22, Suppl. Fig. 23, Suppl. Fig. 24, Suppl. Fig. 25, Supp. Fig. 26, Suppl. Fig. 27, Suppl. Fig. 28, Suppl. Fig. 29 …]
